# Supplementary material for: Detection of Newcastle disease virus and assessment of associated relative risk in backyard and commercial poultry in Kerala, India
Source: Vet Med Sci. 2022 Feb 24;8(3):1146–56. doi: 10.1002/vms3.747 (PMC9122440; doi:10.1002/vms3.747)
Supplement: Supplementary file 2 — Supporting Information [file VMS3-8-1146-s002.xlsx]

## Sheet: Sheet1
Supplementary Table 2. Sample wise details of year of collection, flock ID, bird type, vaccination status, vaccine type, test result and presence or absence of migratory birds
Year	Flock ID	Bird condition	Bird type	Vaccination	Vaccine type	M gene result/Ct value if positive	F gene result/Ct value if positive	Presence of migratory birds near the farm
2018	Flock 1	Apparently Healthy	Commercial Layer	Yes	Live - Mukteswar	Negative	Negative	Yes
2018	Flock 1	Apparently Healthy	Commercial Layer	Yes	Live - Mukteswar	Negative	Negative	Yes
2018	Flock 1	Apparently Healthy	Commercial Layer	Yes	Live - Mukteswar	Negative	Negative	Yes
2018	Flock 1	Apparently Healthy	Commercial Layer	Yes	Live - Mukteswar	Negative	Negative	Yes
2018	Flock 1	Apparently Healthy	Commercial Layer	Yes	Live - Mukteswar	Negative	Negative	Yes
2018	Flock 1	Apparently Healthy	Commercial Layer	Yes	Live - Mukteswar	Negative	Negative	Yes
2018	Flock 1	Apparently Healthy	Commercial Layer	Yes	Live - Mukteswar	Negative	Negative	Yes
2018	Flock 1	Apparently Healthy	Commercial Layer	Yes	Live - Mukteswar	Negative	Negative	Yes
2018	Flock 1	Apparently Healthy	Commercial Layer	Yes	Live - Mukteswar	Negative	Negative	Yes
2018	Flock 1	Apparently Healthy	Commercial Layer	Yes	Live - Mukteswar	Negative	Negative	Yes
2018	Flock 1	Sick	Commercial Layer	Yes	Live - Mukteswar	Negative	Negative	Yes
2018	Flock 1	Sick	Commercial Layer	Yes	Live - Mukteswar	Negative	Negative	Yes
2018	Flock 1	Sick	Commercial Layer	Yes	Live - Mukteswar	Negative	Negative	Yes
2018	Flock 1	Sick	Commercial Layer	Yes	Live - Mukteswar	Negative	Negative	Yes
2018	Flock 1	Apparently Healthy	Commercial Layer	Yes	Live - Mukteswar	Negative	Negative	Yes
2018	Flock 1	Apparently Healthy	Commercial Layer	Yes	Live - Mukteswar	Negative	Negative	Yes
2018	Flock 1	Apparently Healthy	Commercial Layer	Yes	Live - Mukteswar	Negative	Negative	Yes
2018	Flock 1	Apparently Healthy	Commercial Layer	Yes	Live - Mukteswar	Negative	Negative	Yes
2018	Flock 1	Apparently Healthy	Commercial Layer	Yes	Live - Mukteswar	Negative	Negative	Yes
2018	Flock 1	Apparently Healthy	Commercial Layer	Yes	Live - Mukteswar	Negative	Negative	Yes
2018	Flock 1	Apparently Healthy	Commercial Layer	Yes	Live - Mukteswar	Negative	Negative	Yes
2018	Flock 1	Apparently Healthy	Commercial Layer	Yes	Live - Mukteswar	Negative	Negative	Yes
2018	Flock 1	Apparently Healthy	Commercial Layer	Yes	Live - Mukteswar	Negative	Negative	Yes
2018	Flock 1	Apparently Healthy	Commercial Layer	Yes	Live - Mukteswar	Negative	Negative	Yes
2018	Flock 1	Apparently Healthy	Commercial Layer	Yes	Live - Mukteswar	Negative	Negative	Yes
2018	Flock 1	Apparently Healthy	Commercial Layer	Yes	Live - Mukteswar	Negative	Negative	Yes
2018	Flock 1	Apparently Healthy	Commercial Layer	Yes	Live - Mukteswar	Negative	Negative	Yes
2018	Flock 1	Apparently Healthy	Commercial Layer	Yes	Live - Mukteswar	Negative	Negative	Yes
2018	Flock 1	Apparently Healthy	Commercial Layer	Yes	Live - Mukteswar	Negative	Negative	Yes
2018	Flock 1	Apparently Healthy	Commercial Layer	Yes	Live - Mukteswar	Negative	Negative	Yes
2018	Flock 2	Apparently Healthy	Commercial Layer	Yes	Live - La Sota	26.87	Negative	Yes
2018	Flock 2	Apparently Healthy	Commercial Layer	Yes	Live - La Sota	30.75	Negative	Yes
2018	Flock 2	Apparently Healthy	Commercial Layer	Yes	Live - La Sota	27.74	Negative	Yes
2018	Flock 2	Apparently Healthy	Commercial Layer	Yes	Live - La Sota	Negative	Negative	Yes
2018	Flock 2	Apparently Healthy	Commercial Layer	Yes	Live - La Sota	Negative	Negative	Yes
2018	Flock 2	Apparently Healthy	Commercial Layer	Yes	Live - La Sota	27.62	Negative	Yes
2018	Flock 2	Apparently Healthy	Commercial Layer	Yes	Live - La Sota	Negative	Negative	Yes
2018	Flock 2	Apparently Healthy	Commercial Layer	Yes	Live - La Sota	Negative	Negative	Yes
2018	Flock 2	Apparently Healthy	Commercial Layer	Yes	Live - La Sota	34.18	Negative	Yes
2018	Flock 2	Apparently Healthy	Commercial Layer	Yes	Live - La Sota	Negative	Negative	Yes
2018	Flock 2	Apparently Healthy	Commercial Layer	Yes	Live - La Sota	33	Negative	Yes
2018	Flock 2	Apparently Healthy	Commercial Layer	Yes	Live - La Sota	Negative	Negative	Yes
2018	Flock 2	Apparently Healthy	Commercial Layer	Yes	Live - La Sota	30	Negative	Yes
2018	Flock 2	Apparently Healthy	Commercial Layer	Yes	Live - La Sota	Negative	Negative	Yes
2018	Flock 2	Apparently Healthy	Commercial Layer	Yes	Live - La Sota	Negative	Negative	Yes
2018	Flock 2	Apparently Healthy	Commercial Layer	Yes	Live - La Sota	Negative	Negative	Yes
2018	Flock 2	Apparently Healthy	Commercial Layer	Yes	Live - La Sota	Negative	Negative	Yes
2018	Flock 2	Apparently Healthy	Commercial Layer	Yes	Live - La Sota	Negative	Negative	Yes
2018	Flock 2	Apparently Healthy	Commercial Layer	Yes	Live - La Sota	27.81	Negative	Yes
2018	Flock 2	Apparently Healthy	Commercial Layer	Yes	Live - La Sota	Negative	Negative	Yes
2018	Flock 2	Apparently Healthy	Commercial Layer	Yes	Live - La Sota	Negative	Negative	Yes
2018	Flock 2	Apparently Healthy	Commercial Layer	Yes	Live - La Sota	25.58	Negative	Yes
2018	Flock 2	Apparently Healthy	Commercial Layer	Yes	Live - La Sota	32.56	Negative	Yes
2018	Flock 2	Apparently Healthy	Commercial Layer	Yes	Live - La Sota	Negative	Negative	Yes
2018	Flock 2	Apparently Healthy	Commercial Layer	Yes	Live - La Sota	Negative	Negative	Yes
2018	Flock 2	Apparently Healthy	Commercial Layer	Yes	Live - La Sota	32.65	Negative	Yes
2018	Flock 2	Apparently Healthy	Commercial Layer	Yes	Live - La Sota	28.1	Negative	Yes
2018	Flock 2	Apparently Healthy	Commercial Layer	Yes	Live - La Sota	27.15	Negative	Yes
2018	Flock 2	Apparently Healthy	Commercial Layer	Yes	Live - La Sota	32	Negative	Yes
2018	Flock 2	Apparently Healthy	Commercial Layer	Yes	Live - La Sota	Negative	Negative	Yes
2018	Flock 2	Apparently Healthy	Commercial Layer	Yes	Live - La Sota	30.81	Negative	Yes
2018	Flock 2	Apparently Healthy	Commercial Layer	Yes	Live - La Sota	Negative	Negative	Yes
2018	Flock 2	Apparently Healthy	Commercial Layer	Yes	Live - La Sota	Negative	Negative	Yes
2018	Flock 2	Apparently Healthy	Commercial Layer	Yes	Live - La Sota	Negative	Negative	Yes
2018	Flock 2	Apparently Healthy	Commercial Layer	Yes	Live - La Sota	30.12	Negative	Yes
2018	Flock 2	Apparently Healthy	Commercial Layer	Yes	Live - La Sota	29.98	Negative	Yes
2018	Flock 2	Apparently Healthy	Commercial Layer	Yes	Live - La Sota	29.79	Negative	Yes
2018	Flock 2	Apparently Healthy	Commercial Layer	Yes	Live - La Sota	Negative	Negative	Yes
2018	Flock 2	Apparently Healthy	Commercial Layer	Yes	Live - La Sota	30.81	Negative	Yes
2018	Flock 2	Apparently Healthy	Commercial Layer	Yes	Live - La Sota	Negative	Negative	Yes
2018	Flock 2	Apparently Healthy	Commercial Layer	Yes	Live - La Sota	Negative	Negative	Yes
2018	Flock 2	Apparently Healthy	Commercial Layer	Yes	Live - La Sota	Negative	Negative	Yes
2018	Flock 2	Apparently Healthy	Commercial Layer	Yes	Live - La Sota	33.81	39.29	Yes
2018	Flock 2	Apparently Healthy	Commercial Layer	Yes	Live - La Sota	Negative	Negative	Yes
2018	Flock 2	Apparently Healthy	Commercial Layer	Yes	Live - La Sota	Negative	Negative	Yes
2018	Flock 2	Apparently Healthy	Commercial Layer	Yes	Live - La Sota	Negative	Negative	Yes
2018	Flock 2	Apparently Healthy	Commercial Layer	Yes	Live - La Sota	32.51	Negative	Yes
2018	Flock 2	Apparently Healthy	Commercial Layer	Yes	Live - La Sota	32.85	Negative	Yes
2018	Flock 2	Apparently Healthy	Commercial Layer	Yes	Live - La Sota	32.49	Negative	Yes
2018	Flock 2	Apparently Healthy	Commercial Layer	Yes	Live - La Sota	Negative	Negative	Yes
2018	Flock 2	Apparently Healthy	Commercial Layer	Yes	Live - La Sota	Negative	Negative	Yes
2018	Flock 2	Apparently Healthy	Commercial Layer	Yes	Live - La Sota	Negative	Negative	Yes
2018	Flock 2	Apparently Healthy	Commercial Layer	Yes	Live - La Sota	Negative	Negative	Yes
2018	Flock 2	Apparently Healthy	Commercial Layer	Yes	Live - La Sota	Negative	Negative	Yes
2018	Flock 2	Apparently Healthy	Commercial Layer	Yes	Live - La Sota	Negative	Negative	Yes
2018	Flock 2	Apparently Healthy	Commercial Layer	Yes	Live - La Sota	33.59	Negative	Yes
2018	Flock 2	Apparently Healthy	Commercial Layer	Yes	Live - La Sota	Negative	Negative	Yes
2018	Flock 2	Apparently Healthy	Commercial Layer	Yes	Live - La Sota	Negative	Negative	Yes
2018	Flock 2	Apparently Healthy	Commercial Layer	Yes	Live - La Sota	Negative	Negative	Yes
2018	Flock 2	Apparently Healthy	Commercial Layer	Yes	Live - La Sota	Negative	Negative	Yes
2018	Flock 2	Apparently Healthy	Commercial Layer	Yes	Live - La Sota	Negative	Negative	Yes
2018	Flock 2	Apparently Healthy	Commercial Layer	Yes	Live - La Sota	Negative	Negative	Yes
2018	Flock 2	Apparently Healthy	Commercial Layer	Yes	Live - La Sota	Negative	Negative	Yes
2018	Flock 2	Apparently Healthy	Commercial Layer	Yes	Live - La Sota	Negative	Negative	Yes
2018	Flock 2	Apparently Healthy	Commercial Layer	Yes	Live - La Sota	Negative	Negative	Yes
2018	Flock 2	Apparently Healthy	Commercial Layer	Yes	Live - La Sota	33.9	Negative	Yes
2018	Flock 2	Apparently Healthy	Commercial Layer	Yes	Live - La Sota	Negative	Negative	Yes
2018	Flock 2	Apparently Healthy	Commercial Layer	Yes	Live - La Sota	Negative	Negative	Yes
2018	Flock 2	Apparently Healthy	Commercial Layer	Yes	Live - La Sota	Negative	Negative	Yes
2018	Flock 2	Apparently Healthy	Commercial Layer	Yes	Live - La Sota	Negative	Negative	Yes
2018	Flock 2	Apparently Healthy	Commercial Layer	Yes	Live - La Sota	32.88	Negative	Yes
2018	Flock 2	Apparently Healthy	Commercial Layer	Yes	Live - La Sota	Negative	Negative	Yes
2018	Flock 2	Apparently Healthy	Commercial Layer	Yes	Live - La Sota	Negative	Negative	Yes
2018	Flock 2	Apparently Healthy	Commercial Layer	Yes	Live - La Sota	Negative	Negative	Yes
2018	Flock 2	Apparently Healthy	Commercial Layer	Yes	Live - La Sota	32.55	Negative	Yes
2018	Flock 2	Apparently Healthy	Commercial Layer	Yes	Live - La Sota	Negative	Negative	Yes
2018	Flock 2	Apparently Healthy	Commercial Layer	Yes	Live - La Sota	Negative	Negative	Yes
2018	Flock 2	Apparently Healthy	Commercial Layer	Yes	Live - La Sota	Negative	Negative	Yes
2018	Flock 2	Apparently Healthy	Commercial Layer	Yes	Live - La Sota	Negative	Negative	Yes
2018	Flock 2	Apparently Healthy	Commercial Layer	Yes	Live - La Sota	32.97	Negative	Yes
2018	Flock 2	Apparently Healthy	Commercial Layer	Yes	Live - La Sota	Negative	Negative	Yes
2018	Flock 2	Apparently Healthy	Commercial Layer	Yes	Live - La Sota	Negative	Negative	Yes
2018	Flock 2	Apparently Healthy	Commercial Layer	Yes	Live - La Sota	28.75	Negative	Yes
2018	Flock 2	Apparently Healthy	Commercial Layer	Yes	Live - La Sota	Negative	Negative	Yes
2018	Flock 2	Apparently Healthy	Commercial Layer	Yes	Live - La Sota	Negative	Negative	Yes
2018	Flock 2	Apparently Healthy	Commercial Layer	Yes	Live - La Sota	Negative	Negative	Yes
2018	Flock 2	Apparently Healthy	Commercial Layer	Yes	Live - La Sota	Negative	Negative	Yes
2018	Flock 2	Apparently Healthy	Commercial Layer	Yes	Live - La Sota	Negative	Negative	Yes
2018	Flock 2	Apparently Healthy	Commercial Layer	Yes	Live - La Sota	32.85	Negative	Yes
2018	Flock 2	Apparently Healthy	Commercial Layer	Yes	Live - La Sota	33.51	Negative	Yes
2018	Flock 2	Apparently Healthy	Commercial Layer	Yes	Live - La Sota	Negative	Negative	Yes
2018	Flock 2	Dead / Moribund	Commercial Layer	Yes	Live - La Sota	Negative	Negative	Yes
2018	Flock 2	Apparently Healthy	Commercial Layer	Yes	Live - La Sota	Negative	Negative	Yes
2018	Flock 2	Dead / Moribund	Commercial Layer	Yes	Live - La Sota	Negative	Negative	Yes
2018	Flock 2	Dead / Moribund	Commercial Layer	Yes	Live - La Sota	Negative	Negative	Yes
2018	Flock 2	Sick	Commercial Layer	Yes	Live - La Sota	Negative	Negative	Yes
2018	Flock 2	Sick	Commercial Layer	Yes	Live - La Sota	Negative	Negative	Yes
2018	Flock 2	Sick	Commercial Layer	Yes	Live - La Sota	Negative	Negative	Yes
2018	Flock 2	Sick	Commercial Layer	Yes	Live - La Sota	Negative	Negative	Yes
2018	Flock 2	Sick	Commercial Layer	Yes	Live - La Sota	Negative	Negative	Yes
2018	Flock 2	Sick	Commercial Layer	Yes	Live - La Sota	Negative	Negative	Yes
2018	Flock 2	Sick	Commercial Layer	Yes	Live - La Sota	Negative	Negative	Yes
2018	Flock 2	Sick	Commercial Layer	Yes	Live - La Sota	Negative	Negative	Yes
2018	Flock 2	Sick	Commercial Layer	Yes	Live - La Sota	Negative	Negative	Yes
2019	Flock 3	Sick	Commercial Layer	Yes	Live - Mukteswar	Negative	Negative	Yes
2019	Flock 3	Sick	Commercial Layer	Yes	Live - Mukteswar	Negative	Negative	Yes
2019	Flock 3	Sick	Commercial Layer	Yes	Live - Mukteswar	Negative	Negative	Yes
2019	Flock 3	Sick	Commercial Layer	Yes	Live - Mukteswar	Negative	Negative	Yes
2019	Flock 3	Sick	Commercial Layer	Yes	Live - Mukteswar	Negative	Negative	Yes
2019	Flock 3	Sick	Commercial Layer	Yes	Live - Mukteswar	Negative	Negative	Yes
2019	Flock 3	Sick	Commercial Layer	Yes	Live - Mukteswar	Negative	Negative	Yes
2019	Flock 3	Sick	Commercial Layer	Yes	Live - Mukteswar	Negative	Negative	Yes
2019	Flock 3	Sick	Commercial Layer	Yes	Live - Mukteswar	Negative	Negative	Yes
2019	Flock 3	Sick	Commercial Layer	Yes	Live - Mukteswar	Negative	Negative	Yes
2019	Flock 3	Sick	Commercial Layer	Yes	Live - Mukteswar	Negative	Negative	Yes
2019	Flock 3	Sick	Commercial Layer	Yes	Live - Mukteswar	Negative	Negative	Yes
2019	Flock 3	Sick	Commercial Layer	Yes	Live - Mukteswar	Negative	Negative	Yes
2019	Flock 3	Sick	Commercial Layer	Yes	Live - Mukteswar	Negative	Negative	Yes
2019	Flock 3	Sick	Commercial Layer	Yes	Live - Mukteswar	Negative	Negative	Yes
2019	Flock 3	Sick	Commercial Layer	Yes	Live - Mukteswar	Negative	Negative	Yes
2019	Flock 3	Sick	Commercial Layer	Yes	Live - Mukteswar	Negative	Negative	Yes
2019	Flock 3	Sick	Commercial Layer	Yes	Live - Mukteswar	Negative	Negative	Yes
2019	Flock 3	Sick	Commercial Layer	Yes	Live - Mukteswar	Negative	Negative	Yes
2019	Flock 3	Sick	Commercial Layer	Yes	Live - Mukteswar	Negative	Negative	Yes
2019	Flock 3	Sick	Commercial Layer	Yes	Live - Mukteswar	31.72	Negative	Yes
2019	Flock 3	Sick	Commercial Layer	Yes	Live - Mukteswar	Negative	Negative	Yes
2019	Flock 3	Sick	Commercial Layer	Yes	Live - Mukteswar	Negative	Negative	Yes
2019	Flock 3	Sick	Commercial Layer	Yes	Live - Mukteswar	Negative	Negative	Yes
2019	Flock 3	Sick	Commercial Layer	Yes	Live - Mukteswar	Negative	Negative	Yes
2019	Flock 3	Sick	Commercial Layer	Yes	Live - Mukteswar	Negative	Negative	Yes
2019	Flock 3	Sick	Commercial Layer	Yes	Live - Mukteswar	Negative	Negative	Yes
2019	Flock 3	Sick	Commercial Layer	Yes	Live - Mukteswar	Negative	Negative	Yes
2019	Flock 3	Sick	Commercial Layer	Yes	Live - Mukteswar	Negative	Negative	Yes
2019	Flock 3	Sick	Commercial Layer	Yes	Live - Mukteswar	Negative	Negative	Yes
2019	Flock 3	Sick	Commercial Layer	Yes	Live - Mukteswar	Negative	Negative	Yes
2019	Flock 3	Sick	Commercial Layer	Yes	Live - Mukteswar	Negative	Negative	Yes
2019	Flock 3	Sick	Commercial Layer	Yes	Live - Mukteswar	Negative	Negative	Yes
2019	Flock 3	Sick	Commercial Layer	Yes	Live - Mukteswar	Negative	Negative	Yes
2019	Flock 3	Sick	Commercial Layer	Yes	Live - Mukteswar	Negative	Negative	Yes
2019	Flock 3	Sick	Commercial Layer	Yes	Live - Mukteswar	Negative	Negative	Yes
2019	Flock 3	Sick	Commercial Layer	Yes	Live - Mukteswar	Negative	Negative	Yes
2019	Flock 3	Sick	Commercial Layer	Yes	Live - Mukteswar	Negative	Negative	Yes
2019	Flock 3	Sick	Commercial Layer	Yes	Live - Mukteswar	Negative	Negative	Yes
2019	Flock 3	Sick	Commercial Layer	Yes	Live - Mukteswar	Negative	Negative	Yes
2019	Flock 3	Dead / Moribund	Commercial Layer	Yes	Live - Mukteswar	Negative	Negative	Yes
2019	Flock 3	Dead / Moribund	Commercial Layer	Yes	Live - Mukteswar	Negative	Negative	Yes
2019	Flock 3	Dead / Moribund	Commercial Layer	Yes	Live - Mukteswar	Negative	Negative	Yes
2018	Flock 4	Apparently Healthy	Commercial Layer	Yes	Live - Mukteswar	Negative	Negative	No
2018	Flock 4	Apparently Healthy	Commercial Layer	Yes	Live - Mukteswar	Negative	Negative	No
2018	Flock 5	Apparently Healthy	Commercial Layer	Yes	Live - Mukteswar	Negative	Negative	No
2018	Flock 6	Apparently Healthy	Commercial Layer	Yes	Live - Mukteswar	Negative	Negative	No
2018	Flock 6	Apparently Healthy	Commercial Layer	Yes	Live - Mukteswar	Negative	Negative	No
2018	Flock 6	Apparently Healthy	Commercial Layer	Yes	Live - Mukteswar	Negative	Negative	No
2018	Flock 7	Apparently Healthy	Commercial Layer	No		Negative	Negative	No
2018	Flock 7	Apparently Healthy	Commercial Layer	No		Negative	Negative	No
2018	Flock 7	Apparently Healthy	Commercial Layer	No		Negative	Negative	No
2018	Flock 7	Recovered	Commercial Layer	No		Negative	Negative	No
2018	Flock 7	Apparently Healthy	Commercial Layer	No		Negative	Negative	No
2018	Flock 7	Apparently Healthy	Commercial Layer	No		Negative	Negative	No
2018	Flock 7	Apparently Healthy	Commercial Layer	No		Negative	Negative	No
2019	Flock 8	Apparently Healthy	Commercial Layer	Yes	Live - La Sota	Negative	Negative	No
2019	Flock 8	Apparently Healthy	Commercial Layer	Yes	Live - La Sota	Negative	Negative	No
2019	Flock 8	Apparently Healthy	Commercial Layer	Yes	Live - La Sota	Negative	Negative	No
2019	Flock 8	Apparently Healthy	Commercial Layer	Yes	Live - La Sota	Negative	Negative	No
2019	Flock 8	Apparently Healthy	Commercial Layer	Yes	Live - La Sota	Negative	Negative	No
2019	Flock 8	Apparently Healthy	Commercial Layer	Yes	Live - La Sota	Negative	Negative	No
2019	Flock 8	Apparently Healthy	Commercial Layer	Yes	Live - La Sota	Negative	Negative	No
2019	Flock 8	Apparently Healthy	Commercial Layer	Yes	Live - La Sota	Negative	Negative	No
2019	Flock 8	Apparently Healthy	Commercial Layer	Yes	Live - La Sota	Negative	Negative	No
2019	Flock 8	Apparently Healthy	Commercial Layer	Yes	Live - La Sota	Negative	Negative	No
2019	Flock 8	Apparently Healthy	Commercial Layer	Yes	Live - La Sota	Negative	Negative	No
2019	Flock 8	Apparently Healthy	Commercial Layer	Yes	Live - La Sota	Negative	Negative	No
2018	Flock 9	Apparently Healthy	Commercial Layer	Yes	Live - Mukteswar	Negative	Negative	No
2018	Flock 9	Apparently Healthy	Commercial Layer	Yes	Live - Mukteswar	Negative	Negative	No
2018	Flock 9	Apparently Healthy	Commercial Layer	Yes	Live - Mukteswar	Negative	Negative	No
2018	Flock 9	Apparently Healthy	Commercial Layer	Yes	Live - Mukteswar	Negative	Negative	No
2018	Flock 9	Apparently Healthy	Commercial Layer	Yes	Live - Mukteswar	Negative	Negative	No
2018	Flock 9	Apparently Healthy	Commercial Layer	Yes	Live - Mukteswar	Negative	Negative	No
2018	Flock 10	Apparently Healthy	Duck	No		Negative	Negative	No
2018	Flock 11	Apparently Healthy	Commercial Layer	Yes	Live - Mukteswar	Negative	Negative	No
2018	Flock 11	Apparently Healthy	Commercial Layer	Yes	Live - Mukteswar	Negative	Negative	No
2018	Flock 11	Apparently Healthy	Commercial Layer	Yes	Live - Mukteswar	Negative	Negative	No
2019	Flock 12	Recovered	Commercial Layer	No		Negative	Negative	No
2019	Flock 12	Recovered	Commercial Layer	No		Negative	Negative	No
2019	Flock 12	Recovered	Commercial Layer	No		Negative	Negative	No
2019	Flock 12	Recovered	Commercial Layer	No		Negative	Negative	No
2019	Flock 12	Recovered	Commercial Layer	No		Negative	Negative	No
2018	Flock 13	Apparently Healthy	Commercial Layer	Yes	Live - Mukteswar	Negative	Negative	No
2018	Flock 13	Apparently Healthy	Commercial Layer	Yes	Live - Mukteswar	Negative	Negative	No
2018	Flock 13	Apparently Healthy	Commercial Layer	Yes	Live - Mukteswar	Negative	Negative	No
2018	Flock 14	Apparently Healthy	Duck	No		Negative	Negative	No
2018	Flock 14	Apparently Healthy	Duck	No		Negative	Negative	No
2019	Flock 15	Apparently Healthy	Commercial Layer	No		Negative	Negative	No
2019	Flock 15	Recovered	Commercial Layer	No		Negative	Negative	No
2019	Flock 15	Recovered	Commercial Layer	No		Negative	Negative	No
2019	Flock 15	Recovered	Commercial Layer	No		Negative	Negative	No
2019	Flock 15	Recovered	Commercial Layer	No		Negative	Negative	No
2019	Flock 15	Recovered	Commercial Layer	No		Negative	Negative	No
2019	Flock 15	Recovered	Commercial Layer	No		Negative	Negative	No
2019	Flock 15	Recovered	Commercial Layer	No		Negative	Negative	No
2019	Flock 15	Recovered	Commercial Layer	No		Negative	Negative	No
2019	Flock 15	Recovered	Commercial Layer	No		Negative	Negative	No
2019	Flock 15	Recovered	Commercial Layer	No		Negative	Negative	No
2019	Flock 15	Recovered	Commercial Layer	No		Negative	Negative	No
2018	Flock 16	Apparently Healthy	Commercial Layer	Yes	Live - Mukteswar	Negative	Negative	No
2018	Flock 16	Apparently Healthy	Commercial Layer	Yes	Live - Mukteswar	Negative	Negative	No
2018	Flock 16	Apparently Healthy	Commercial Layer	Yes	Live - Mukteswar	Negative	Negative	No
2018	Flock 16	Apparently Healthy	Commercial Layer	Yes	Live - Mukteswar	Negative	Negative	No
2018	Flock 16	Apparently Healthy	Commercial Layer	Yes	Live - Mukteswar	Negative	Negative	No
2018	Flock 16	Apparently Healthy	Commercial Layer	Yes	Live - Mukteswar	Negative	Negative	No
2018	Flock 16	Apparently Healthy	Commercial Layer	Yes	Live - Mukteswar	Negative	Negative	No
2018	Flock 16	Apparently Healthy	Commercial Layer	Yes	Live - Mukteswar	Negative	Negative	No
2018	Flock 16	Apparently Healthy	Commercial Layer	Yes	Live - Mukteswar	Negative	Negative	No
2018	Flock 16	Apparently Healthy	Commercial Layer	Yes	Live - Mukteswar	Negative	Negative	No
2018	Flock 16	Apparently Healthy	Commercial Layer	Yes	Live - Mukteswar	Negative	Negative	No
2018	Flock 16	Apparently Healthy	Commercial Layer	Yes	Live - Mukteswar	34.95	Negative	No
2018	Flock 16	Apparently Healthy	Commercial Layer	Yes	Live - Mukteswar	Negative	Negative	No
2018	Flock 16	Apparently Healthy	Commercial Layer	Yes	Live - Mukteswar	Negative	Negative	No
2018	Flock 16	Apparently Healthy	Commercial Layer	Yes	Live - Mukteswar	Negative	Negative	No
2018	Flock 16	Apparently Healthy	Commercial Layer	Yes	Live - Mukteswar	Negative	Negative	No
2018	Flock 16	Apparently Healthy	Commercial Layer	Yes	Live - Mukteswar	Negative	Negative	No
2018	Flock 16	Apparently Healthy	Commercial Layer	Yes	Live - Mukteswar	Negative	Negative	No
2018	Flock 16	Apparently Healthy	Commercial Layer	Yes	Live - Mukteswar	Negative	Negative	No
2018	Flock 16	Apparently Healthy	Commercial Layer	Yes	Live - Mukteswar	Negative	Negative	No
2018	Flock 16	Apparently Healthy	Commercial Layer	Yes	Live - Mukteswar	Negative	Negative	No
2018	Flock 16	Apparently Healthy	Commercial Layer	Yes	Live - Mukteswar	Negative	Negative	No
2018	Flock 16	Apparently Healthy	Commercial Layer	Yes	Live - Mukteswar	Negative	Negative	No
2018	Flock 16	Apparently Healthy	Commercial Layer	Yes	Live - Mukteswar	Negative	Negative	No
2018	Flock 16	Apparently Healthy	Commercial Layer	Yes	Live - Mukteswar	Negative	Negative	No
2018	Flock 16	Apparently Healthy	Commercial Layer	Yes	Live - Mukteswar	Negative	Negative	No
2018	Flock 16	Apparently Healthy	Commercial Layer	Yes	Live - Mukteswar	Negative	Negative	No
2018	Flock 16	Apparently Healthy	Commercial Layer	Yes	Live - Mukteswar	Negative	Negative	No
2018	Flock 16	Apparently Healthy	Commercial Layer	Yes	Live - Mukteswar	Negative	Negative	No
2018	Flock 16	Apparently Healthy	Commercial Layer	Yes	Live - Mukteswar	Negative	Negative	No
2018	Flock 16	Apparently Healthy	Commercial Layer	Yes	Live - Mukteswar	Negative	Negative	No
2018	Flock 16	Apparently Healthy	Commercial Layer	Yes	Live - Mukteswar	Negative	Negative	No
2018	Flock 16	Apparently Healthy	Commercial Layer	Yes	Live - Mukteswar	Negative	Negative	No
2019	Flock 17	Apparently Healthy	Commercial Broiler	Yes	Other	Negative	Negative	No
2019	Flock 17	Apparently Healthy	Commercial Broiler	Yes	Other	Negative	Negative	No
2019	Flock 17	Apparently Healthy	Commercial Broiler	Yes	Other	Negative	Negative	No
2019	Flock 17	Apparently Healthy	Commercial Broiler	Yes	Other	Negative	Negative	No
2019	Flock 17	Apparently Healthy	Commercial Broiler	Yes	Other	Negative	Negative	No
2019	Flock 17	Apparently Healthy	Commercial Broiler	Yes	Other	Negative	Negative	No
2019	Flock 17	Apparently Healthy	Commercial Broiler	Yes	Other	Negative	Negative	No
2019	Flock 17	Apparently Healthy	Commercial Broiler	Yes	Other	Negative	Negative	No
2019	Flock 17	Apparently Healthy	Commercial Broiler	Yes	Other	Negative	Negative	No
2019	Flock 17	Apparently Healthy	Commercial Broiler	Yes	Other	Negative	Negative	No
2019	Flock 17	Apparently Healthy	Commercial Broiler	Yes	Other	Negative	Negative	No
2019	Flock 17	Apparently Healthy	Commercial Broiler	Yes	Other	Negative	Negative	No
2019	Flock 18	Recovered	Backyard Poultry	No		Negative	Negative	Yes
2019	Flock 18	Recovered	Backyard Poultry	No		Negative	Negative	Yes
2018	Flock 19	Sick	Commercial Layer	Yes	Live - Mukteswar	Negative	Negative	No
2018	Flock 19	Sick	Commercial Layer	Yes	Live - Mukteswar	Negative	Negative	No
2018	Flock 19	Apparently Healthy	Commercial Layer	Yes	Live - Mukteswar	Negative	Negative	No
2018	Flock 19	Apparently Healthy	Commercial Layer	Yes	Live - Mukteswar	Negative	Negative	No
2018	Flock 19	Apparently Healthy	Commercial Layer	Yes	Live - Mukteswar	Negative	Negative	No
2019	Flock 20	Apparently Healthy	Commercial Layer	Yes	Live - La Sota	Negative	Negative	No
2019	Flock 20	Apparently Healthy	Commercial Layer	Yes	Live - La Sota	Negative	Negative	No
2019	Flock 20	Apparently Healthy	Commercial Layer	Yes	Live - La Sota	Negative	Negative	No
2019	Flock 20	Apparently Healthy	Commercial Layer	Yes	Live - La Sota	Negative	Negative	No
2019	Flock 20	Apparently Healthy	Commercial Layer	Yes	Live - La Sota	Negative	Negative	No
2019	Flock 20	Apparently Healthy	Commercial Layer	Yes	Live - La Sota	Negative	Negative	No
2019	Flock 20	Apparently Healthy	Commercial Layer	Yes	Live - La Sota	Negative	Negative	No
2019	Flock 20	Apparently Healthy	Commercial Layer	Yes	Live - La Sota	Negative	Negative	No
2019	Flock 20	Sick	Commercial Layer	Yes	Live - La Sota	Negative	Negative	No
2019	Flock 20	Sick	Commercial Layer	Yes	Live - La Sota	Negative	Negative	No
2019	Flock 20	Sick	Commercial Layer	Yes	Live - La Sota	Negative	Negative	No
2018	Flock 21	Apparently Healthy	Commercial Layer	No		Negative	Negative	No
2018	Flock 21	Apparently Healthy	Commercial Layer	No		Negative	Negative	No
2018	Flock 21	Sick	Commercial Layer	No		Negative	Negative	No
2019	Flock 22	Apparently Healthy	Commercial Layer	Yes	Live - La Sota	Negative	Negative	No
2019	Flock 22	Apparently Healthy	Commercial Layer	Yes	Live - La Sota	Negative	Negative	No
2019	Flock 22	Apparently Healthy	Commercial Layer	Yes	Live - La Sota	Negative	Negative	No
2019	Flock 22	Apparently Healthy	Commercial Layer	Yes	Live - La Sota	Negative	Negative	No
2019	Flock 22	Apparently Healthy	Commercial Layer	Yes	Live - La Sota	Negative	Negative	No
2019	Flock 22	Apparently Healthy	Commercial Layer	Yes	Live - La Sota	Negative	Negative	No
2019	Flock 22	Apparently Healthy	Commercial Layer	Yes	Live - La Sota	Negative	Negative	No
2019	Flock 22	Apparently Healthy	Commercial Layer	Yes	Live - La Sota	Negative	Negative	No
2019	Flock 22	Apparently Healthy	Commercial Layer	Yes	Live - La Sota	Negative	Negative	No
2019	Flock 22	Sick	Commercial Layer	Yes	Live - La Sota	Negative	Negative	No
2019	Flock 22	Sick	Commercial Layer	Yes	Live - La Sota	Negative	Negative	No
2019	Flock 22	Sick	Commercial Layer	Yes	Live - La Sota	Negative	Negative	No
2019	Flock 22	Sick	Commercial Layer	Yes	Live - La Sota	Negative	Negative	No
2019	Flock 22	Sick	Commercial Layer	Yes	Live - La Sota	Negative	Negative	No
2019	Flock 22	Sick	Commercial Layer	Yes	Live - La Sota	Negative	Negative	No
2019	Flock 23	Apparently Healthy	Backyard Poultry	No		Negative	Negative	No
2019	Flock 23	Apparently Healthy	Backyard Poultry	No		Negative	Negative	No
2019	Flock 23	Apparently Healthy	Backyard Poultry	No		Negative	Negative	No
2019	Flock 23	Apparently Healthy	Backyard Poultry	No		Negative	Negative	No
2019	Flock 23	Apparently Healthy	Backyard Poultry	No		Negative	Negative	No
2019	Flock 23	Apparently Healthy	Backyard Poultry	No		Negative	Negative	No
2019	Flock 23	Apparently Healthy	Backyard Poultry	No		Negative	Negative	No
2019	Flock 23	Apparently Healthy	Backyard Poultry	No		Negative	Negative	No
2019	Flock 23	Apparently Healthy	Backyard Poultry	No		Negative	Negative	No
2019	Flock 23	Apparently Healthy	Backyard Poultry	No		Negative	Negative	No
2019	Flock 23	Sick	Backyard Poultry	No		Negative	Negative	No
2019	Flock 23	Sick	Backyard Poultry	No		Negative	Negative	No
2019	Flock 23	Dead / Moribund	Backyard Poultry	No		Negative	Negative	No
2019	Flock 23	Dead / Moribund	Backyard Poultry	No		Negative	Negative	No
2019	Flock 24	Apparently Healthy	Commercial Layer	No		Negative	Negative	Yes
2018	Flock 25	Apparently Healthy	Commercial Layer	Yes	Live - Mukteswar	Negative	Negative	No
2018	Flock 25	Apparently Healthy	Commercial Layer	Yes	Live - Mukteswar	Negative	Negative	No
2018	Flock 25	Apparently Healthy	Commercial Layer	Yes	Live - Mukteswar	Negative	Negative	No
2019	Flock 26	Apparently Healthy	Commercial Layer	Yes	Live - Mukteswar	Negative	Negative	No
2019	Flock 26	Apparently Healthy	Commercial Layer	Yes	Live - Mukteswar	Negative	Negative	No
2019	Flock 26	Apparently Healthy	Commercial Layer	Yes	Live - Mukteswar	Negative	Negative	No
2019	Flock 26	Apparently Healthy	Commercial Layer	Yes	Live - Mukteswar	Negative	Negative	No
2019	Flock 26	Apparently Healthy	Commercial Layer	Yes	Live - Mukteswar	Negative	Negative	No
2019	Flock 26	Apparently Healthy	Commercial Layer	Yes	Live - Mukteswar	Negative	Negative	No
2019	Flock 26	Apparently Healthy	Commercial Layer	Yes	Live - Mukteswar	Negative	Negative	No
2019	Flock 26	Apparently Healthy	Commercial Layer	Yes	Live - Mukteswar	Negative	Negative	No
2019	Flock 26	Apparently Healthy	Commercial Layer	Yes	Live - Mukteswar	Negative	Negative	No
2019	Flock 26	Apparently Healthy	Commercial Layer	Yes	Live - Mukteswar	Negative	Negative	No
2019	Flock 26	Sick	Commercial Layer	Yes	Live - Mukteswar	Negative	Negative	No
2019	Flock 26	Sick	Commercial Layer	Yes	Live - Mukteswar	Negative	Negative	No
2019	Flock 26	Sick	Commercial Layer	Yes	Live - Mukteswar	Negative	Negative	No
2019	Flock 26	Sick	Commercial Layer	Yes	Live - Mukteswar	Negative	Negative	No
2019	Flock 26	Sick	Commercial Layer	Yes	Live - Mukteswar	Negative	Negative	No
2019	Flock 26	Sick	Commercial Layer	Yes	Live - Mukteswar	Negative	Negative	No
2019	Flock 26	Sick	Commercial Layer	Yes	Live - Mukteswar	Negative	Negative	No
2018	Flock 27	Apparently Healthy	Commercial Layer	Yes	Live - Mukteswar	Negative	Negative	No
2018	Flock 27	Apparently Healthy	Commercial Layer	Yes	Live - Mukteswar	Negative	Negative	No
2018	Flock 27	Apparently Healthy	Commercial Layer	Yes	Live - Mukteswar	Negative	Negative	No
2018	Flock 27	Apparently Healthy	Commercial Layer	Yes	Live - Mukteswar	Negative	Negative	No
2018	Flock 27	Apparently Healthy	Commercial Layer	Yes	Live - Mukteswar	Negative	Negative	No
2018	Flock 27	Apparently Healthy	Commercial Layer	Yes	Live - Mukteswar	Negative	Negative	No
2018	Flock 27	Apparently Healthy	Commercial Layer	Yes	Live - Mukteswar	Negative	Negative	No
2018	Flock 27	Apparently Healthy	Commercial Layer	Yes	Live - Mukteswar	Negative	Negative	No
2018	Flock 27	Apparently Healthy	Commercial Layer	Yes	Live - Mukteswar	Negative	Negative	No
2019	Flock 28	Apparently Healthy	Commercial Layer	Yes	Live - La Sota	Negative	Negative	Yes
2019	Flock 28	Apparently Healthy	Commercial Layer	Yes	Live - La Sota	Negative	Negative	Yes
2019	Flock 28	Apparently Healthy	Commercial Layer	Yes	Live - La Sota	Negative	Negative	Yes
2019	Flock 28	Apparently Healthy	Commercial Layer	Yes	Live - La Sota	Negative	Negative	Yes
2019	Flock 28	Apparently Healthy	Commercial Layer	Yes	Live - La Sota	Negative	Negative	Yes
2019	Flock 28	Apparently Healthy	Commercial Layer	Yes	Live - La Sota	Negative	Negative	Yes
2019	Flock 28	Apparently Healthy	Commercial Layer	Yes	Live - La Sota	Negative	Negative	Yes
2019	Flock 28	Apparently Healthy	Commercial Layer	Yes	Live - La Sota	Negative	Negative	Yes
2019	Flock 28	Apparently Healthy	Commercial Layer	Yes	Live - La Sota	Negative	Negative	Yes
2019	Flock 28	Apparently Healthy	Commercial Layer	Yes	Live - La Sota	Negative	Negative	Yes
2019	Flock 28	Apparently Healthy	Commercial Layer	Yes	Live - La Sota	Negative	Negative	Yes
2019	Flock 28	Apparently Healthy	Commercial Layer	Yes	Live - La Sota	Negative	Negative	Yes
2019	Flock 28	Apparently Healthy	Commercial Layer	Yes	Live - La Sota	Negative	Negative	Yes
2019	Flock 28	Apparently Healthy	Commercial Layer	Yes	Live - La Sota	Negative	Negative	Yes
2019	Flock 28	Apparently Healthy	Commercial Layer	Yes	Live - La Sota	Negative	Negative	Yes
2019	Flock 28	Apparently Healthy	Commercial Layer	Yes	Live - La Sota	Negative	Negative	Yes
2019	Flock 28	Apparently Healthy	Commercial Layer	Yes	Live - La Sota	Negative	Negative	Yes
2019	Flock 28	Apparently Healthy	Commercial Layer	Yes	Live - La Sota	Negative	Negative	Yes
2019	Flock 28	Apparently Healthy	Commercial Layer	Yes	Live - La Sota	Negative	Negative	Yes
2019	Flock 28	Apparently Healthy	Commercial Layer	Yes	Live - La Sota	Negative	Negative	Yes
2019	Flock 28	Apparently Healthy	Commercial Layer	Yes	Live - La Sota	Negative	Negative	Yes
2019	Flock 28	Apparently Healthy	Commercial Layer	Yes	Live - La Sota	Negative	Negative	Yes
2019	Flock 28	Apparently Healthy	Commercial Layer	Yes	Live - La Sota	Negative	Negative	Yes
2019	Flock 28	Apparently Healthy	Commercial Layer	Yes	Live - La Sota	Negative	Negative	Yes
2019	Flock 28	Apparently Healthy	Commercial Layer	Yes	Live - La Sota	Negative	Negative	Yes
2019	Flock 28	Apparently Healthy	Commercial Layer	Yes	Live - La Sota	Negative	Negative	Yes
2019	Flock 28	Apparently Healthy	Commercial Layer	Yes	Live - La Sota	Negative	Negative	Yes
2019	Flock 28	Apparently Healthy	Commercial Layer	Yes	Live - La Sota	Negative	Negative	Yes
2019	Flock 28	Apparently Healthy	Commercial Layer	Yes	Live - La Sota	Negative	Negative	Yes
2019	Flock 28	Apparently Healthy	Commercial Layer	Yes	Live - La Sota	Negative	Negative	Yes
2019	Flock 28	Apparently Healthy	Commercial Layer	Yes	Live - La Sota	Negative	Negative	Yes
2019	Flock 28	Apparently Healthy	Commercial Layer	Yes	Live - La Sota	Negative	Negative	Yes
2019	Flock 28	Apparently Healthy	Commercial Layer	Yes	Live - La Sota	Negative	Negative	Yes
2019	Flock 28	Apparently Healthy	Commercial Layer	Yes	Live - La Sota	Negative	Negative	Yes
2019	Flock 28	Apparently Healthy	Commercial Layer	Yes	Live - La Sota	Negative	Negative	Yes
2019	Flock 28	Apparently Healthy	Commercial Layer	Yes	Live - La Sota	Negative	Negative	Yes
2019	Flock 28	Apparently Healthy	Commercial Layer	Yes	Live - La Sota	Negative	Negative	Yes
2019	Flock 28	Apparently Healthy	Commercial Layer	Yes	Live - La Sota	Negative	Negative	Yes
2019	Flock 28	Apparently Healthy	Commercial Layer	Yes	Live - La Sota	Negative	Negative	Yes
2019	Flock 28	Apparently Healthy	Commercial Layer	Yes	Live - La Sota	Negative	Negative	Yes
2019	Flock 28	Apparently Healthy	Commercial Layer	Yes	Live - La Sota	Negative	Negative	Yes
2019	Flock 28	Apparently Healthy	Commercial Layer	Yes	Live - La Sota	Negative	Negative	Yes
2019	Flock 28	Apparently Healthy	Commercial Layer	Yes	Live - La Sota	Negative	Negative	Yes
2019	Flock 28	Apparently Healthy	Commercial Layer	Yes	Live - La Sota	Negative	Negative	Yes
2019	Flock 28	Apparently Healthy	Commercial Layer	Yes	Live - La Sota	Negative	Negative	Yes
2019	Flock 28	Apparently Healthy	Commercial Layer	Yes	Live - La Sota	Negative	Negative	Yes
2019	Flock 28	Apparently Healthy	Commercial Layer	Yes	Live - La Sota	Negative	Negative	Yes
2019	Flock 28	Apparently Healthy	Commercial Layer	Yes	Live - La Sota	Negative	Negative	Yes
2019	Flock 28	Apparently Healthy	Commercial Layer	Yes	Live - La Sota	Negative	Negative	Yes
2019	Flock 28	Apparently Healthy	Commercial Layer	Yes	Live - La Sota	Negative	Negative	Yes
2019	Flock 28	Apparently Healthy	Commercial Layer	Yes	Live - La Sota	Negative	Negative	Yes
2019	Flock 28	Apparently Healthy	Commercial Layer	Yes	Live - La Sota	Negative	Negative	Yes
2019	Flock 28	Apparently Healthy	Commercial Layer	Yes	Live - La Sota	Negative	Negative	Yes
2019	Flock 28	Apparently Healthy	Commercial Layer	Yes	Live - La Sota	Negative	Negative	Yes
2019	Flock 28	Apparently Healthy	Commercial Layer	Yes	Live - La Sota	Negative	Negative	Yes
2019	Flock 28	Apparently Healthy	Commercial Layer	Yes	Live - La Sota	Negative	Negative	Yes
2019	Flock 28	Apparently Healthy	Commercial Layer	Yes	Live - La Sota	Negative	Negative	Yes
2019	Flock 28	Apparently Healthy	Commercial Layer	Yes	Live - La Sota	Negative	Negative	Yes
2019	Flock 28	Apparently Healthy	Commercial Layer	Yes	Live - La Sota	Negative	Negative	Yes
2019	Flock 28	Apparently Healthy	Commercial Layer	Yes	Live - La Sota	Negative	Negative	Yes
2019	Flock 28	Apparently Healthy	Commercial Layer	Yes	Live - La Sota	Negative	Negative	Yes
2019	Flock 28	Apparently Healthy	Commercial Layer	Yes	Live - La Sota	Negative	Negative	Yes
2019	Flock 28	Apparently Healthy	Commercial Layer	Yes	Live - La Sota	Negative	Negative	Yes
2019	Flock 28	Apparently Healthy	Commercial Layer	Yes	Live - La Sota	Negative	Negative	Yes
2019	Flock 28	Apparently Healthy	Commercial Layer	Yes	Live - La Sota	Negative	Negative	Yes
2019	Flock 28	Apparently Healthy	Commercial Layer	Yes	Live - La Sota	Negative	Negative	Yes
2019	Flock 28	Apparently Healthy	Commercial Layer	Yes	Live - La Sota	Negative	Negative	Yes
2019	Flock 28	Apparently Healthy	Commercial Layer	Yes	Live - La Sota	Negative	Negative	Yes
2019	Flock 28	Apparently Healthy	Commercial Layer	Yes	Live - La Sota	Negative	Negative	Yes
2019	Flock 28	Apparently Healthy	Commercial Layer	Yes	Live - La Sota	Negative	Negative	Yes
2019	Flock 28	Apparently Healthy	Commercial Layer	Yes	Live - La Sota	Negative	Negative	Yes
2018	Flock 29	Apparently Healthy	Commercial Layer	No		Negative	Negative	No
2018	Flock 29	Apparently Healthy	Commercial Layer	No		Negative	Negative	No
2018	Flock 29	Apparently Healthy	Commercial Layer	No		Negative	Negative	No
2018	Flock 29	Apparently Healthy	Commercial Layer	No		Negative	Negative	No
2018	Flock 29	Apparently Healthy	Commercial Layer	No		Negative	Negative	No
2018	Flock 29	Sick	Commercial Layer	No		Negative	Negative	No
2018	Flock 29	Sick	Commercial Layer	No		Negative	Negative	No
2018	Flock 29	Apparently Healthy	Commercial Layer	No		Negative	Negative	No
2018	Flock 29	Apparently Healthy	Commercial Layer	No		Negative	Negative	No
2018	Flock 29	Apparently Healthy	Commercial Layer	No		Negative	Negative	No
2018	Flock 29	Apparently Healthy	Commercial Layer	No		Negative	Negative	No
2018	Flock 29	Apparently Healthy	Commercial Layer	No		Negative	Negative	No
2018	Flock 29	Apparently Healthy	Commercial Layer	No		Negative	Negative	No
2018	Flock 30	Apparently Healthy	Commercial Layer	Yes	Live - La Sota	Negative	Negative	No
2018	Flock 30	Apparently Healthy	Commercial Layer	Yes	Live - La Sota	Negative	Negative	No
2018	Flock 30	Apparently Healthy	Commercial Layer	Yes	Live - La Sota	Negative	Negative	No
2018	Flock 30	Apparently Healthy	Commercial Layer	Yes	Live - La Sota	Negative	Negative	No
2018	Flock 30	Apparently Healthy	Commercial Layer	Yes	Live - La Sota	Negative	Negative	No
2018	Flock 30	Apparently Healthy	Commercial Layer	Yes	Live - La Sota	Negative	Negative	No
2018	Flock 30	Dead / Moribund	Commercial Layer	Yes	Live - La Sota	Negative	Negative	No
2018	Flock 31	Apparently Healthy	Commercial Layer	Yes	Live - Mukteswar	Negative	Negative	No
2018	Flock 31	Apparently Healthy	Commercial Layer	Yes	Live - Mukteswar	Negative	Negative	No
2018	Flock 31	Apparently Healthy	Commercial Layer	Yes	Live - Mukteswar	Negative	Negative	No
2018	Flock 31	Apparently Healthy	Commercial Layer	Yes	Live - Mukteswar	Negative	Negative	No
2019	Flock 32	Sick	Commercial Layer	Yes	Live - Mukteswar	Negative	Negative	No
2019	Flock 33	Apparently Healthy	Commercial Layer	Yes	Live - Mukteswar	Negative	Negative	No
2019	Flock 33	Apparently Healthy	Commercial Layer	Yes	Live - Mukteswar	Negative	Negative	No
2019	Flock 33	Apparently Healthy	Commercial Layer	Yes	Live - Mukteswar	Negative	Negative	No
2019	Flock 34	Sick	Commercial Layer	Yes	Live - La Sota	Negative	Negative	No
2019	Flock 34	Sick	Commercial Layer	Yes	Live - La Sota	Negative	Negative	No
2019	Flock 34	Sick	Commercial Layer	Yes	Live - La Sota	Negative	Negative	No
2019	Flock 34	Sick	Commercial Layer	Yes	Live - La Sota	Negative	Negative	No
2019	Flock 34	Sick	Commercial Layer	Yes	Live - La Sota	Negative	Negative	No
2019	Flock 34	Sick	Commercial Layer	Yes	Live - La Sota	Negative	Negative	No
2019	Flock 34	Sick	Commercial Layer	Yes	Live - La Sota	Negative	Negative	No
2019	Flock 34	Dead / Moribund	Commercial Layer	Yes	Live - La Sota	Negative	Negative	No
2019	Flock 34	Dead / Moribund	Commercial Layer	Yes	Live - La Sota	Negative	Negative	No
2019	Flock 34	Dead / Moribund	Commercial Layer	Yes	Live - La Sota	Negative	Negative	No
2019	Flock 34	Dead / Moribund	Commercial Layer	Yes	Live - La Sota	Negative	Negative	No
2019	Flock 34	Dead / Moribund	Commercial Layer	Yes	Live - La Sota	Negative	Negative	No
2019	Flock 35	Recovered	Commercial Layer	No		Negative	Negative	Yes
2019	Flock 35	Recovered	Commercial Layer	No		Negative	Negative	Yes
2019	Flock 35	Recovered	Commercial Layer	No		Negative	Negative	Yes
2019	Flock 35	Recovered	Commercial Layer	No		Negative	Negative	Yes
2019	Flock 35	Recovered	Commercial Layer	No		Negative	Negative	Yes
2019	Flock 35	Recovered	Commercial Layer	No		Negative	Negative	Yes
2018	Flock 36	Apparently Healthy	Commercial Layer	Yes	Unknown / Cannot find out	Negative	Negative	No
2018	Flock 37	Apparently Healthy	Commercial Layer	Yes	Live - Mukteswar	Negative	Negative	No
2018	Flock 37	Apparently Healthy	Commercial Layer	Yes	Live - Mukteswar	Negative	Negative	No
2018	Flock 37	Apparently Healthy	Commercial Layer	Yes	Live - Mukteswar	Negative	Negative	No
2018	Flock 37	Apparently Healthy	Commercial Layer	Yes	Live - Mukteswar	Negative	Negative	No
2018	Flock 37	Apparently Healthy	Commercial Layer	Yes	Live - Mukteswar	Negative	Negative	No
2018	Flock 37	Apparently Healthy	Commercial Layer	Yes	Live - Mukteswar	Negative	Negative	No
2018	Flock 37	Apparently Healthy	Commercial Layer	Yes	Live - Mukteswar	Negative	Negative	No
2018	Flock 37	Apparently Healthy	Commercial Layer	Yes	Live - Mukteswar	Negative	Negative	No
2018	Flock 37	Apparently Healthy	Commercial Layer	Yes	Live - Mukteswar	Negative	Negative	No
2018	Flock 37	Apparently Healthy	Commercial Layer	Yes	Live - Mukteswar	Negative	Negative	No
2018	Flock 37	Apparently Healthy	Commercial Layer	Yes	Live - Mukteswar	Negative	Negative	No
2018	Flock 37	Apparently Healthy	Commercial Layer	Yes	Live - Mukteswar	Negative	Negative	No
2018	Flock 37	Apparently Healthy	Commercial Layer	Yes	Live - Mukteswar	Negative	Negative	No
2018	Flock 37	Apparently Healthy	Commercial Layer	Yes	Live - Mukteswar	Negative	Negative	No
2018	Flock 37	Apparently Healthy	Commercial Layer	Yes	Live - Mukteswar	Negative	Negative	No
2018	Flock 37	Apparently Healthy	Commercial Layer	Yes	Live - Mukteswar	Negative	Negative	No
2018	Flock 37	Apparently Healthy	Commercial Layer	Yes	Live - Mukteswar	Negative	Negative	No
2018	Flock 37	Sick	Commercial Layer	Yes	Live - Mukteswar	Negative	Negative	No
2018	Flock 37	Sick	Commercial Layer	Yes	Live - Mukteswar	Negative	Negative	No
2018	Flock 37	Sick	Commercial Layer	Yes	Live - Mukteswar	Negative	Negative	No
2018	Flock 38	Apparently Healthy	Commercial Layer	Yes	Inactivated / Vectored / Subunit	Negative	Negative	No
2018	Flock 38	Apparently Healthy	Commercial Layer	Yes	Inactivated / Vectored / Subunit	Negative	Negative	No
2018	Flock 38	Apparently Healthy	Commercial Layer	Yes	Inactivated / Vectored / Subunit	Negative	Negative	No
2018	Flock 38	Apparently Healthy	Commercial Layer	Yes	Inactivated / Vectored / Subunit	Negative	Negative	No
2018	Flock 38	Apparently Healthy	Commercial Layer	Yes	Inactivated / Vectored / Subunit	Negative	Negative	No
2018	Flock 38	Apparently Healthy	Commercial Layer	Yes	Inactivated / Vectored / Subunit	Negative	Negative	No
2018	Flock 38	Apparently Healthy	Commercial Layer	Yes	Inactivated / Vectored / Subunit	Negative	Negative	No
2018	Flock 38	Apparently Healthy	Commercial Layer	Yes	Inactivated / Vectored / Subunit	Negative	Negative	No
2018	Flock 38	Apparently Healthy	Commercial Layer	Yes	Inactivated / Vectored / Subunit	Negative	Negative	No
2018	Flock 38	Apparently Healthy	Commercial Layer	Yes	Inactivated / Vectored / Subunit	Negative	Negative	No
2018	Flock 38	Apparently Healthy	Commercial Layer	Yes	Inactivated / Vectored / Subunit	Negative	Negative	No
2018	Flock 38	Apparently Healthy	Commercial Layer	Yes	Inactivated / Vectored / Subunit	Negative	Negative	No
2018	Flock 38	Apparently Healthy	Commercial Layer	Yes	Inactivated / Vectored / Subunit	Negative	Negative	No
2018	Flock 38	Apparently Healthy	Commercial Layer	Yes	Inactivated / Vectored / Subunit	Negative	Negative	No
2018	Flock 38	Apparently Healthy	Commercial Layer	Yes	Inactivated / Vectored / Subunit	Negative	Negative	No
2018	Flock 38	Apparently Healthy	Commercial Layer	Yes	Inactivated / Vectored / Subunit	Negative	Negative	No
2018	Flock 38	Apparently Healthy	Commercial Layer	Yes	Inactivated / Vectored / Subunit	Negative	Negative	No
2018	Flock 38	Apparently Healthy	Commercial Layer	Yes	Inactivated / Vectored / Subunit	Negative	Negative	No
2018	Flock 38	Apparently Healthy	Commercial Layer	Yes	Inactivated / Vectored / Subunit	Negative	Negative	No
2018	Flock 38	Apparently Healthy	Commercial Layer	Yes	Inactivated / Vectored / Subunit	Negative	Negative	No
2018	Flock 39	Apparently Healthy	Commercial Layer	Yes	Live - Mukteswar	Negative	Negative	No
2018	Flock 39	Apparently Healthy	Commercial Layer	Yes	Live - Mukteswar	Negative	Negative	No
2018	Flock 39	Apparently Healthy	Commercial Layer	Yes	Live - Mukteswar	Negative	Negative	No
2018	Flock 39	Apparently Healthy	Commercial Layer	Yes	Live - Mukteswar	Negative	Negative	No
2018	Flock 39	Apparently Healthy	Commercial Layer	Yes	Live - Mukteswar	Negative	Negative	No
2018	Flock 40	Apparently Healthy	Commercial Layer	Yes	Live - Mukteswar	Negative	Negative	No
2018	Flock 40	Apparently Healthy	Commercial Layer	Yes	Live - Mukteswar	Negative	Negative	No
2018	Flock 40	Apparently Healthy	Commercial Layer	Yes	Live - Mukteswar	Negative	Negative	No
2018	Flock 40	Apparently Healthy	Commercial Layer	Yes	Live - Mukteswar	Negative	Negative	No
2018	Flock 40	Apparently Healthy	Commercial Layer	Yes	Live - Mukteswar	Negative	Negative	No
2018	Flock 40	Apparently Healthy	Commercial Layer	Yes	Live - Mukteswar	Negative	Negative	No
2018	Flock 40	Apparently Healthy	Commercial Layer	Yes	Live - Mukteswar	Negative	Negative	No
2018	Flock 40	Apparently Healthy	Commercial Layer	Yes	Live - Mukteswar	Negative	Negative	No
2018	Flock 40	Apparently Healthy	Commercial Layer	Yes	Live - Mukteswar	Negative	Negative	No
2018	Flock 40	Apparently Healthy	Commercial Layer	Yes	Live - Mukteswar	Negative	Negative	No
2019	Flock 41	Recovered	Commercial Layer	Yes	Live - Mukteswar	Negative	Negative	No
2019	Flock 41	Recovered	Commercial Layer	Yes	Live - Mukteswar	Negative	Negative	No
2019	Flock 41	Recovered	Commercial Layer	Yes	Live - Mukteswar	29.32	Negative	No
2019	Flock 41	Recovered	Commercial Layer	Yes	Live - Mukteswar	Negative	Negative	No
2019	Flock 41	Recovered	Commercial Layer	Yes	Live - Mukteswar	Negative	Negative	No
2019	Flock 41	Recovered	Commercial Layer	Yes	Live - Mukteswar	Negative	Negative	No
2019	Flock 41	Recovered	Commercial Layer	Yes	Live - Mukteswar	Negative	Negative	No
2019	Flock 41	Recovered	Commercial Layer	Yes	Live - Mukteswar	Negative	Negative	No
2019	Flock 41	Recovered	Commercial Layer	Yes	Live - Mukteswar	Negative	Negative	No
2019	Flock 41	Recovered	Commercial Layer	Yes	Live - Mukteswar	Negative	Negative	No
2019	Flock 41	Recovered	Commercial Layer	Yes	Live - Mukteswar	29.95	Negative	No
2019	Flock 41	Recovered	Commercial Layer	Yes	Live - Mukteswar	Negative	Negative	No
2019	Flock 41	Recovered	Commercial Layer	Yes	Live - Mukteswar	Negative	Negative	No
2019	Flock 41	Recovered	Commercial Layer	Yes	Live - Mukteswar	Negative	Negative	No
2019	Flock 41	Recovered	Commercial Layer	Yes	Live - Mukteswar	Negative	Negative	No
2019	Flock 41	Recovered	Commercial Layer	Yes	Live - Mukteswar	Negative	Negative	No
2019	Flock 41	Recovered	Commercial Layer	Yes	Live - Mukteswar	Negative	Negative	No
2019	Flock 41	Recovered	Commercial Layer	Yes	Live - Mukteswar	Negative	Negative	No
2019	Flock 41	Recovered	Commercial Layer	Yes	Live - Mukteswar	Negative	Negative	No
2019	Flock 42	Apparently Healthy	Commercial Layer	Yes	Live - La Sota	Negative	Negative	Yes
2019	Flock 42	Apparently Healthy	Commercial Layer	Yes	Live - La Sota	Negative	Negative	Yes
2019	Flock 42	Apparently Healthy	Commercial Layer	Yes	Live - La Sota	Negative	Negative	Yes
2019	Flock 42	Apparently Healthy	Commercial Layer	Yes	Live - La Sota	Negative	Negative	Yes
2019	Flock 42	Apparently Healthy	Commercial Layer	Yes	Live - La Sota	Negative	Negative	Yes
2019	Flock 42	Apparently Healthy	Commercial Layer	Yes	Live - La Sota	Negative	Negative	Yes
2019	Flock 42	Apparently Healthy	Commercial Layer	Yes	Live - La Sota	Negative	Negative	Yes
2019	Flock 42	Apparently Healthy	Commercial Layer	Yes	Live - La Sota	Negative	Negative	Yes
2019	Flock 42	Apparently Healthy	Commercial Layer	Yes	Live - La Sota	Negative	Negative	Yes
2019	Flock 42	Apparently Healthy	Commercial Layer	Yes	Live - La Sota	Negative	Negative	Yes
2019	Flock 42	Apparently Healthy	Commercial Layer	Yes	Live - La Sota	Negative	Negative	Yes
2019	Flock 42	Apparently Healthy	Commercial Layer	Yes	Live - La Sota	Negative	Negative	Yes
2019	Flock 42	Apparently Healthy	Commercial Layer	Yes	Live - La Sota	Negative	Negative	Yes
2019	Flock 42	Apparently Healthy	Commercial Layer	Yes	Live - La Sota	Negative	Negative	Yes
2019	Flock 42	Apparently Healthy	Commercial Layer	Yes	Live - La Sota	Negative	Negative	Yes
2019	Flock 42	Apparently Healthy	Commercial Layer	Yes	Live - La Sota	Negative	Negative	Yes
2019	Flock 42	Apparently Healthy	Commercial Layer	Yes	Live - La Sota	Negative	Negative	Yes
2019	Flock 42	Apparently Healthy	Commercial Layer	Yes	Live - La Sota	Negative	Negative	Yes
2019	Flock 42	Apparently Healthy	Commercial Layer	Yes	Live - La Sota	Negative	Negative	Yes
2019	Flock 42	Apparently Healthy	Commercial Layer	Yes	Live - La Sota	Negative	Negative	Yes
2019	Flock 42	Apparently Healthy	Commercial Layer	Yes	Live - La Sota	Negative	Negative	Yes
2019	Flock 42	Apparently Healthy	Commercial Layer	Yes	Live - La Sota	Negative	Negative	Yes
2019	Flock 42	Apparently Healthy	Commercial Layer	Yes	Live - La Sota	Negative	Negative	Yes
2019	Flock 42	Apparently Healthy	Commercial Layer	Yes	Live - La Sota	Negative	Negative	Yes
2019	Flock 42	Apparently Healthy	Commercial Layer	Yes	Live - La Sota	Negative	Negative	Yes
2019	Flock 42	Apparently Healthy	Commercial Layer	Yes	Live - La Sota	Negative	Negative	Yes
2019	Flock 42	Apparently Healthy	Commercial Layer	Yes	Live - La Sota	Negative	Negative	Yes
2019	Flock 42	Apparently Healthy	Commercial Layer	Yes	Live - La Sota	Negative	Negative	Yes
2019	Flock 42	Apparently Healthy	Commercial Layer	Yes	Live - La Sota	Negative	Negative	Yes
2019	Flock 42	Apparently Healthy	Commercial Layer	Yes	Live - La Sota	Negative	Negative	Yes
2019	Flock 42	Apparently Healthy	Commercial Layer	Yes	Live - La Sota	Negative	Negative	Yes
2019	Flock 42	Apparently Healthy	Commercial Layer	Yes	Live - La Sota	Negative	Negative	Yes
2019	Flock 42	Apparently Healthy	Commercial Layer	Yes	Live - La Sota	Negative	Negative	Yes
2018	Flock 43	Apparently Healthy	Commercial Layer	Yes	Live - La Sota	Negative	Negative	No
2018	Flock 43	Apparently Healthy	Commercial Layer	Yes	Live - La Sota	Negative	Negative	No
2018	Flock 43	Apparently Healthy	Commercial Layer	Yes	Live - La Sota	Negative	Negative	No
2018	Flock 43	Apparently Healthy	Commercial Layer	Yes	Live - La Sota	Negative	Negative	No
2018	Flock 43	Apparently Healthy	Commercial Layer	Yes	Live - La Sota	Negative	Negative	No
2018	Flock 43	Apparently Healthy	Commercial Layer	Yes	Live - La Sota	Negative	Negative	No
2018	Flock 43	Apparently Healthy	Commercial Layer	Yes	Live - La Sota	Negative	Negative	No
2018	Flock 43	Apparently Healthy	Commercial Layer	Yes	Live - La Sota	Negative	Negative	No
2018	Flock 43	Apparently Healthy	Commercial Layer	Yes	Live - La Sota	Negative	Negative	No
2018	Flock 43	Apparently Healthy	Commercial Layer	Yes	Live - La Sota	Negative	Negative	No
2018	Flock 43	Apparently Healthy	Commercial Layer	Yes	Live - La Sota	Negative	Negative	No
2018	Flock 43	Apparently Healthy	Commercial Layer	Yes	Live - La Sota	Negative	Negative	No
2018	Flock 43	Apparently Healthy	Commercial Layer	Yes	Live - La Sota	Negative	Negative	No
2018	Flock 43	Apparently Healthy	Commercial Layer	Yes	Live - La Sota	Negative	Negative	No
2018	Flock 43	Apparently Healthy	Commercial Layer	Yes	Live - La Sota	Negative	Negative	No
2018	Flock 43	Apparently Healthy	Commercial Layer	Yes	Live - La Sota	Negative	Negative	No
2018	Flock 43	Apparently Healthy	Commercial Layer	Yes	Live - La Sota	Negative	Negative	No
2018	Flock 43	Apparently Healthy	Commercial Layer	Yes	Live - La Sota	Negative	Negative	No
2018	Flock 43	Apparently Healthy	Commercial Layer	Yes	Live - La Sota	Negative	Negative	No
2018	Flock 43	Apparently Healthy	Commercial Layer	Yes	Live - La Sota	Negative	Negative	No
2018	Flock 43	Apparently Healthy	Commercial Layer	Yes	Live - La Sota	Negative	Negative	No
2018	Flock 43	Apparently Healthy	Commercial Layer	Yes	Live - La Sota	Negative	Negative	No
2018	Flock 43	Apparently Healthy	Commercial Layer	Yes	Live - La Sota	Negative	Negative	No
2018	Flock 43	Apparently Healthy	Commercial Layer	Yes	Live - La Sota	Negative	Negative	No
2018	Flock 43	Apparently Healthy	Commercial Layer	Yes	Live - La Sota	Negative	Negative	No
2018	Flock 43	Apparently Healthy	Commercial Layer	Yes	Live - La Sota	Negative	Negative	No
2018	Flock 43	Apparently Healthy	Commercial Layer	Yes	Live - La Sota	Negative	Negative	No
2018	Flock 43	Apparently Healthy	Commercial Layer	Yes	Live - La Sota	Negative	Negative	No
2018	Flock 43	Apparently Healthy	Commercial Layer	Yes	Live - La Sota	Negative	Negative	No
2018	Flock 43	Apparently Healthy	Commercial Layer	Yes	Live - La Sota	Negative	Negative	No
2018	Flock 43	Apparently Healthy	Commercial Layer	Yes	Live - La Sota	Negative	Negative	No
2018	Flock 43	Apparently Healthy	Commercial Layer	Yes	Live - La Sota	Negative	Negative	No
2018	Flock 43	Apparently Healthy	Commercial Layer	Yes	Live - La Sota	Negative	Negative	No
2018	Flock 43	Apparently Healthy	Commercial Layer	Yes	Live - La Sota	Negative	Negative	No
2018	Flock 43	Apparently Healthy	Commercial Layer	Yes	Live - La Sota	Negative	Negative	No
2018	Flock 43	Apparently Healthy	Commercial Layer	Yes	Live - La Sota	Negative	Negative	No
2018	Flock 43	Apparently Healthy	Commercial Layer	Yes	Live - La Sota	Negative	Negative	No
2018	Flock 43	Apparently Healthy	Commercial Layer	Yes	Live - La Sota	Negative	Negative	No
2018	Flock 43	Apparently Healthy	Commercial Layer	Yes	Live - La Sota	Negative	Negative	No
2018	Flock 43	Apparently Healthy	Commercial Layer	Yes	Live - La Sota	Negative	Negative	No
2018	Flock 43	Apparently Healthy	Commercial Layer	Yes	Live - La Sota	Negative	Negative	No
2018	Flock 43	Apparently Healthy	Commercial Layer	Yes	Live - La Sota	Negative	Negative	No
2018	Flock 43	Apparently Healthy	Commercial Layer	Yes	Live - La Sota	Negative	Negative	No
2018	Flock 43	Apparently Healthy	Commercial Layer	Yes	Live - La Sota	Negative	Negative	No
2018	Flock 43	Apparently Healthy	Commercial Layer	Yes	Live - La Sota	Negative	Negative	No
2018	Flock 43	Apparently Healthy	Commercial Layer	Yes	Live - La Sota	Negative	Negative	No
2018	Flock 43	Apparently Healthy	Commercial Layer	Yes	Live - La Sota	Negative	Negative	No
2018	Flock 43	Apparently Healthy	Commercial Layer	Yes	Live - La Sota	Negative	Negative	No
2018	Flock 43	Apparently Healthy	Commercial Layer	Yes	Live - La Sota	Negative	Negative	No
2018	Flock 43	Apparently Healthy	Commercial Layer	Yes	Live - La Sota	Negative	Negative	No
2018	Flock 43	Sick	Commercial Layer	Yes	Live - La Sota	Negative	Negative	No
2018	Flock 43	Sick	Commercial Layer	Yes	Live - La Sota	Negative	Negative	No
2018	Flock 43	Sick	Commercial Layer	Yes	Live - La Sota	Negative	Negative	No
2018	Flock 43	Sick	Commercial Layer	Yes	Live - La Sota	Negative	Negative	No
2018	Flock 43	Sick	Commercial Layer	Yes	Live - La Sota	Negative	Negative	No
2018	Flock 43	Sick	Commercial Layer	Yes	Live - La Sota	Negative	Negative	No
2018	Flock 43	Sick	Commercial Layer	Yes	Live - La Sota	Negative	Negative	No
2018	Flock 43	Sick	Commercial Layer	Yes	Live - La Sota	Negative	Negative	No
2018	Flock 43	Sick	Commercial Layer	Yes	Live - La Sota	Negative	Negative	No
2018	Flock 44	Apparently Healthy	Commercial Layer	Yes	Unknown / Cannot find out	Negative	Negative	Yes
2018	Flock 44	Apparently Healthy	Commercial Layer	Yes	Unknown / Cannot find out	Negative	Negative	Yes
2018	Flock 44	Apparently Healthy	Commercial Layer	Yes	Unknown / Cannot find out	Negative	Negative	Yes
2018	Flock 44	Apparently Healthy	Commercial Layer	Yes	Unknown / Cannot find out	Negative	Negative	Yes
2018	Flock 44	Apparently Healthy	Commercial Layer	Yes	Unknown / Cannot find out	Negative	Negative	Yes
2018	Flock 44	Apparently Healthy	Commercial Layer	Yes	Unknown / Cannot find out	Negative	Negative	Yes
2018	Flock 44	Apparently Healthy	Commercial Layer	Yes	Unknown / Cannot find out	Negative	Negative	Yes
2018	Flock 44	Apparently Healthy	Commercial Layer	Yes	Unknown / Cannot find out	Negative	Negative	Yes
2018	Flock 44	Apparently Healthy	Commercial Layer	Yes	Unknown / Cannot find out	Negative	Negative	Yes
2018	Flock 44	Apparently Healthy	Commercial Layer	Yes	Unknown / Cannot find out	Negative	Negative	Yes
2018	Flock 44	Apparently Healthy	Commercial Layer	Yes	Unknown / Cannot find out	Negative	Negative	Yes
2018	Flock 44	Apparently Healthy	Commercial Layer	Yes	Unknown / Cannot find out	Negative	Negative	Yes
2018	Flock 44	Apparently Healthy	Commercial Layer	Yes	Unknown / Cannot find out	Negative	Negative	Yes
2018	Flock 44	Apparently Healthy	Commercial Layer	Yes	Unknown / Cannot find out	Negative	Negative	Yes
2018	Flock 44	Apparently Healthy	Commercial Layer	Yes	Unknown / Cannot find out	Negative	Negative	Yes
2018	Flock 44	Apparently Healthy	Commercial Layer	Yes	Unknown / Cannot find out	Negative	Negative	Yes
2018	Flock 44	Apparently Healthy	Commercial Layer	Yes	Unknown / Cannot find out	Negative	Negative	Yes
2018	Flock 44	Apparently Healthy	Commercial Layer	Yes	Unknown / Cannot find out	Negative	Negative	Yes
2018	Flock 44	Apparently Healthy	Commercial Layer	Yes	Unknown / Cannot find out	Negative	Negative	Yes
2018	Flock 44	Apparently Healthy	Commercial Layer	Yes	Unknown / Cannot find out	Negative	Negative	Yes
2018	Flock 44	Apparently Healthy	Commercial Layer	Yes	Unknown / Cannot find out	Negative	Negative	Yes
2018	Flock 44	Apparently Healthy	Commercial Layer	Yes	Unknown / Cannot find out	Negative	Negative	Yes
2018	Flock 44	Apparently Healthy	Commercial Layer	Yes	Unknown / Cannot find out	Negative	Negative	Yes
2018	Flock 44	Apparently Healthy	Commercial Layer	Yes	Unknown / Cannot find out	Negative	Negative	Yes
2018	Flock 44	Apparently Healthy	Commercial Layer	Yes	Unknown / Cannot find out	Negative	Negative	Yes
2018	Flock 44	Apparently Healthy	Commercial Layer	Yes	Unknown / Cannot find out	Negative	Negative	Yes
2018	Flock 44	Apparently Healthy	Commercial Layer	Yes	Unknown / Cannot find out	Negative	Negative	Yes
2018	Flock 44	Apparently Healthy	Commercial Layer	Yes	Unknown / Cannot find out	Negative	Negative	Yes
2018	Flock 44	Apparently Healthy	Commercial Layer	Yes	Unknown / Cannot find out	Negative	Negative	Yes
2018	Flock 44	Apparently Healthy	Commercial Layer	Yes	Unknown / Cannot find out	Negative	Negative	Yes
2018	Flock 44	Apparently Healthy	Commercial Layer	Yes	Unknown / Cannot find out	Negative	Negative	Yes
2018	Flock 44	Apparently Healthy	Commercial Layer	Yes	Unknown / Cannot find out	Negative	Negative	Yes
2018	Flock 44	Apparently Healthy	Commercial Layer	Yes	Unknown / Cannot find out	Negative	Negative	Yes
2018	Flock 44	Apparently Healthy	Commercial Layer	Yes	Unknown / Cannot find out	Negative	Negative	Yes
2018	Flock 44	Apparently Healthy	Commercial Layer	Yes	Unknown / Cannot find out	Negative	Negative	Yes
2018	Flock 44	Apparently Healthy	Commercial Layer	Yes	Unknown / Cannot find out	Negative	Negative	Yes
2018	Flock 44	Apparently Healthy	Commercial Layer	Yes	Unknown / Cannot find out	Negative	Negative	Yes
2018	Flock 44	Apparently Healthy	Commercial Layer	Yes	Unknown / Cannot find out	Negative	Negative	Yes
2018	Flock 44	Apparently Healthy	Commercial Layer	Yes	Unknown / Cannot find out	Negative	Negative	Yes
2018	Flock 44	Apparently Healthy	Commercial Layer	Yes	Unknown / Cannot find out	Negative	Negative	Yes
2018	Flock 44	Apparently Healthy	Commercial Layer	Yes	Unknown / Cannot find out	Negative	Negative	Yes
2018	Flock 44	Apparently Healthy	Commercial Layer	Yes	Unknown / Cannot find out	Negative	Negative	Yes
2018	Flock 44	Apparently Healthy	Commercial Layer	Yes	Unknown / Cannot find out	Negative	Negative	Yes
2018	Flock 44	Apparently Healthy	Commercial Layer	Yes	Unknown / Cannot find out	Negative	Negative	Yes
2018	Flock 44	Apparently Healthy	Commercial Layer	Yes	Unknown / Cannot find out	Negative	Negative	Yes
2018	Flock 44	Apparently Healthy	Commercial Layer	Yes	Unknown / Cannot find out	Negative	Negative	Yes
2018	Flock 44	Apparently Healthy	Commercial Layer	Yes	Unknown / Cannot find out	Negative	Negative	Yes
2018	Flock 44	Apparently Healthy	Commercial Layer	Yes	Unknown / Cannot find out	Negative	Negative	Yes
2018	Flock 44	Apparently Healthy	Commercial Layer	Yes	Unknown / Cannot find out	Negative	Negative	Yes
2018	Flock 44	Apparently Healthy	Commercial Layer	Yes	Unknown / Cannot find out	Negative	Negative	Yes
2018	Flock 44	Sick	Commercial Layer	Yes	Unknown / Cannot find out	Negative	Negative	Yes
2018	Flock 44	Sick	Commercial Layer	Yes	Unknown / Cannot find out	Negative	Negative	Yes
2018	Flock 44	Sick	Commercial Layer	Yes	Unknown / Cannot find out	Negative	Negative	Yes
2018	Flock 44	Sick	Commercial Layer	Yes	Unknown / Cannot find out	Negative	Negative	Yes
2018	Flock 44	Sick	Commercial Layer	Yes	Unknown / Cannot find out	Negative	Negative	Yes
2018	Flock 44	Sick	Commercial Layer	Yes	Unknown / Cannot find out	Negative	Negative	Yes
2018	Flock 44	Sick	Commercial Layer	Yes	Unknown / Cannot find out	Negative	Negative	Yes
2018	Flock 44	Sick	Commercial Layer	Yes	Unknown / Cannot find out	Negative	Negative	Yes
2018	Flock 44	Sick	Commercial Layer	Yes	Unknown / Cannot find out	Negative	Negative	Yes
2018	Flock 44	Sick	Commercial Layer	Yes	Unknown / Cannot find out	Negative	Negative	Yes
2018	Flock 44	Sick	Commercial Layer	Yes	Unknown / Cannot find out	Negative	Negative	Yes
2018	Flock 44	Dead / Moribund	Commercial Layer	Yes	Unknown / Cannot find out	Negative	Negative	Yes
2018	Flock 44	Dead / Moribund	Commercial Layer	Yes	Unknown / Cannot find out	Negative	Negative	Yes
2019	Flock 45	Recovered	Commercial Layer	No		Negative	Negative	Yes
2019	Flock 46	Apparently Healthy	Backyard Poultry	No		Negative	Negative	No
2019	Flock 46	Apparently Healthy	Backyard Poultry	No		Negative	Negative	No
2019	Flock 46	Apparently Healthy	Backyard Poultry	No		Negative	Negative	No
2019	Flock 46	Apparently Healthy	Backyard Poultry	No		Negative	Negative	No
2018	Flock 47	Apparently Healthy	Commercial Layer	Yes	Live - La Sota	Negative	Negative	No
2018	Flock 47	Apparently Healthy	Commercial Layer	Yes	Live - La Sota	Negative	Negative	No
2018	Flock 47	Sick	Commercial Layer	Yes	Live - La Sota	Negative	Negative	No
2018	Flock 47	Sick	Commercial Layer	Yes	Live - La Sota	Negative	Negative	No
2018	Flock 48	Apparently Healthy	Commercial Layer	No		Negative	Negative	No
2018	Flock 48	Apparently Healthy	Commercial Layer	No		Negative	Negative	No
2018	Flock 48	Apparently Healthy	Commercial Layer	No		Negative	Negative	No
2018	Flock 49	Apparently Healthy	Commercial Layer	Yes	Live - Mukteswar	Negative	Negative	No
2018	Flock 49	Apparently Healthy	Commercial Layer	Yes	Live - Mukteswar	Negative	Negative	No
2018	Flock 49	Apparently Healthy	Commercial Layer	Yes	Live - Mukteswar	Negative	Negative	No
2018	Flock 49	Apparently Healthy	Commercial Layer	Yes	Live - Mukteswar	Negative	Negative	No
2018	Flock 49	Apparently Healthy	Commercial Layer	Yes	Live - Mukteswar	Negative	Negative	No
2019	Flock 50	Apparently Healthy	Backyard Poultry	Yes	Live - La Sota	Negative	Negative	No
2019	Flock 50	Apparently Healthy	Backyard Poultry	Yes	Live - La Sota	Negative	Negative	No
2019	Flock 50	Apparently Healthy	Backyard Poultry	Yes	Live - La Sota	Negative	Negative	No
2019	Flock 50	Apparently Healthy	Backyard Poultry	Yes	Live - La Sota	Negative	Negative	No
2019	Flock 50	Apparently Healthy	Backyard Poultry	Yes	Live - La Sota	Negative	Negative	No
2019	Flock 50	Apparently Healthy	Backyard Poultry	Yes	Live - La Sota	Negative	Negative	No
2019	Flock 50	Apparently Healthy	Backyard Poultry	Yes	Live - La Sota	Negative	Negative	No
2019	Flock 50	Sick	Backyard Poultry	Yes	Live - La Sota	Negative	Negative	No
2019	Flock 50	Sick	Backyard Poultry	Yes	Live - La Sota	Negative	Negative	No
2019	Flock 50	Sick	Backyard Poultry	Yes	Live - La Sota	Negative	Negative	No
2019	Flock 50	Sick	Backyard Poultry	Yes	Live - La Sota	Negative	Negative	No
2019	Flock 50	Sick	Backyard Poultry	Yes	Live - La Sota	Negative	Negative	No
2019	Flock 50	Sick	Backyard Poultry	Yes	Live - La Sota	Negative	Negative	No
2019	Flock 50	Sick	Backyard Poultry	Yes	Live - La Sota	Negative	Negative	No
2019	Flock 50	Dead / Moribund	Backyard Poultry	Yes	Live - La Sota	Negative	Negative	No
2019	Flock 50	Dead / Moribund	Backyard Poultry	Yes	Live - La Sota	Negative	Negative	No
2019	Flock 50	Dead / Moribund	Backyard Poultry	Yes	Live - La Sota	Negative	Negative	No
2019	Flock 50	Dead / Moribund	Backyard Poultry	Yes	Live - La Sota	Negative	Negative	No
2019	Flock 50	Dead / Moribund	Backyard Poultry	Yes	Live - La Sota	Negative	Negative	No
2019	Flock 50	Sick	Backyard Poultry	Yes	Live - La Sota	Negative	Negative	No
2019	Flock 51	Sick	Commercial Layer	Yes	Unknown / Cannot find out	28.52	Negative	Yes
2019	Flock 51	Sick	Commercial Layer	Yes	Unknown / Cannot find out	Negative	Negative	Yes
2019	Flock 51	Sick	Commercial Layer	Yes	Unknown / Cannot find out	Negative	Negative	Yes
2019	Flock 51	Dead / Moribund	Commercial Layer	Yes	Unknown / Cannot find out	Negative	Negative	Yes
2019	Flock 51	Dead / Moribund	Commercial Layer	Yes	Unknown / Cannot find out	Negative	Negative	Yes
2019	Flock 51	Dead / Moribund	Commercial Layer	Yes	Unknown / Cannot find out	Negative	Negative	Yes
2019	Flock 51	Dead / Moribund	Commercial Layer	Yes	Unknown / Cannot find out	Negative	Negative	Yes
2019	Flock 51	Dead / Moribund	Commercial Layer	Yes	Unknown / Cannot find out	Negative	Negative	Yes
2019	Flock 51	Dead / Moribund	Commercial Layer	Yes	Unknown / Cannot find out	Negative	Negative	Yes
2018	Flock 52	Recovered	Commercial Layer	Yes	Other	Negative	Negative	No
2018	Flock 52	Recovered	Commercial Layer	Yes	Other	Negative	Negative	No
2018	Flock 52	Recovered	Commercial Layer	Yes	Other	Negative	Negative	No
2018	Flock 52	Recovered	Commercial Layer	Yes	Other	Negative	Negative	No
2018	Flock 52	Recovered	Commercial Layer	Yes	Other	Negative	Negative	No
2018	Flock 52	Recovered	Commercial Layer	Yes	Other	Negative	Negative	No
2018	Flock 52	Recovered	Commercial Layer	Yes	Other	Negative	Negative	No
2018	Flock 52	Recovered	Commercial Layer	Yes	Other	Negative	Negative	No
2018	Flock 52	Recovered	Commercial Layer	Yes	Other	Negative	Negative	No
2018	Flock 52	Recovered	Commercial Layer	Yes	Other	Negative	Negative	No
2018	Flock 52	Recovered	Commercial Layer	Yes	Other	Negative	Negative	No
2018	Flock 52	Recovered	Commercial Layer	Yes	Other	Negative	Negative	No
2018	Flock 52	Recovered	Commercial Layer	Yes	Other	Negative	Negative	No
2018	Flock 52	Recovered	Commercial Layer	Yes	Other	Negative	Negative	No
2018	Flock 52	Recovered	Commercial Layer	Yes	Other	Negative	Negative	No
2018	Flock 52	Recovered	Commercial Layer	Yes	Other	Negative	Negative	No
2018	Flock 52	Recovered	Commercial Layer	Yes	Other	Negative	Negative	No
2018	Flock 52	Recovered	Commercial Layer	Yes	Other	Negative	Negative	No
2018	Flock 52	Recovered	Commercial Layer	Yes	Other	Negative	Negative	No
2018	Flock 52	Recovered	Commercial Layer	Yes	Other	Negative	Negative	No
2018	Flock 52	Recovered	Commercial Layer	Yes	Other	Negative	Negative	No
2018	Flock 52	Recovered	Commercial Layer	Yes	Other	Negative	Negative	No
2018	Flock 52	Recovered	Commercial Layer	Yes	Other	Negative	Negative	No
2018	Flock 52	Recovered	Commercial Layer	Yes	Other	Negative	Negative	No
2018	Flock 52	Recovered	Commercial Layer	Yes	Other	Negative	Negative	No
2018	Flock 52	Recovered	Commercial Layer	Yes	Other	Negative	Negative	No
2018	Flock 52	Recovered	Commercial Layer	Yes	Other	Negative	Negative	No
2018	Flock 52	Recovered	Commercial Layer	Yes	Other	Negative	Negative	No
2018	Flock 52	Recovered	Commercial Layer	Yes	Other	Negative	Negative	No
2018	Flock 52	Recovered	Commercial Layer	Yes	Other	Negative	Negative	No
2018	Flock 52	Recovered	Commercial Layer	Yes	Other	Negative	Negative	No
2018	Flock 52	Recovered	Commercial Layer	Yes	Other	Negative	Negative	No
2018	Flock 52	Recovered	Commercial Layer	Yes	Other	Negative	Negative	No
2018	Flock 52	Recovered	Commercial Layer	Yes	Other	Negative	Negative	No
2018	Flock 52	Recovered	Commercial Layer	Yes	Other	Negative	Negative	No
2018	Flock 52	Recovered	Commercial Layer	Yes	Other	Negative	Negative	No
2018	Flock 52	Recovered	Commercial Layer	Yes	Other	Negative	Negative	No
2018	Flock 52	Recovered	Commercial Layer	Yes	Other	Negative	Negative	No
2018	Flock 52	Recovered	Commercial Layer	Yes	Other	Negative	Negative	No
2018	Flock 52	Recovered	Commercial Layer	Yes	Other	Negative	Negative	No
2018	Flock 52	Recovered	Commercial Layer	Yes	Other	Negative	Negative	No
2018	Flock 52	Recovered	Commercial Layer	Yes	Other	Negative	Negative	No
2018	Flock 52	Recovered	Commercial Layer	Yes	Other	Negative	Negative	No
2018	Flock 52	Recovered	Commercial Layer	Yes	Other	Negative	Negative	No
2018	Flock 52	Recovered	Commercial Layer	Yes	Other	Negative	Negative	No
2018	Flock 52	Recovered	Commercial Layer	Yes	Other	Negative	Negative	No
2018	Flock 52	Recovered	Commercial Layer	Yes	Other	Negative	Negative	No
2018	Flock 52	Recovered	Commercial Layer	Yes	Other	Negative	Negative	No
2018	Flock 52	Recovered	Commercial Layer	Yes	Other	Negative	Negative	No
2018	Flock 52	Recovered	Commercial Layer	Yes	Other	Negative	Negative	No
2019	Flock 53	Apparently Healthy	Commercial Layer	No		Negative	Negative	Yes
2019	Flock 53	Apparently Healthy	Commercial Layer	No		Negative	Negative	Yes
2019	Flock 53	Apparently Healthy	Commercial Layer	No		Negative	Negative	Yes
2019	Flock 53	Sick	Commercial Layer	No		Negative	Negative	Yes
2019	Flock 53	Sick	Commercial Layer	No		Negative	Negative	Yes
2019	Flock 53	Sick	Commercial Layer	No		Negative	Negative	Yes
2019	Flock 53	Dead / Moribund	Commercial Layer	No		Negative	Negative	Yes
2019	Flock 53	Dead / Moribund	Commercial Layer	No		Negative	Negative	Yes
2019	Flock 53	Dead / Moribund	Commercial Layer	No		Negative	Negative	Yes
2019	Flock 53	Dead / Moribund	Commercial Layer	No		Negative	Negative	Yes
2019	Flock 53	Dead / Moribund	Commercial Layer	No		Negative	Negative	Yes
2019	Flock 53	Dead / Moribund	Commercial Layer	No		Negative	Negative	Yes
2018	Flock 54	Apparently Healthy	Commercial Layer	No		Negative	Negative	No
2018	Flock 54	Apparently Healthy	Commercial Layer	No		34.85	Negative	No
2018	Flock 54	Apparently Healthy	Commercial Layer	No		Negative	Negative	No
2018	Flock 54	Apparently Healthy	Commercial Layer	No		33.62	Negative	No
2018	Flock 54	Apparently Healthy	Commercial Layer	No		Negative	Negative	No
2018	Flock 54	Apparently Healthy	Commercial Layer	No		Negative	Negative	No
2018	Flock 54	Apparently Healthy	Commercial Layer	No		31.65	Negative	No
2018	Flock 54	Apparently Healthy	Commercial Layer	No		Negative	Negative	No
2018	Flock 54	Apparently Healthy	Commercial Layer	No		Negative	Negative	No
2018	Flock 54	Apparently Healthy	Commercial Layer	No		33.39	Negative	No
2018	Flock 54	Apparently Healthy	Commercial Layer	No		29.94	Negative	No
2018	Flock 54	Apparently Healthy	Commercial Layer	No		Negative	Negative	No
2018	Flock 54	Apparently Healthy	Commercial Layer	No		30.64	Negative	No
2018	Flock 54	Apparently Healthy	Commercial Layer	No		33.6	Negative	No
2018	Flock 54	Apparently Healthy	Commercial Layer	No		Negative	Negative	No
2018	Flock 54	Apparently Healthy	Commercial Layer	No		Negative	Negative	No
2018	Flock 54	Apparently Healthy	Commercial Layer	No		Negative	Negative	No
2018	Flock 54	Apparently Healthy	Commercial Layer	No		Negative	Negative	No
2018	Flock 54	Apparently Healthy	Commercial Layer	No		33.77	Negative	No
2018	Flock 54	Apparently Healthy	Commercial Layer	No		33.09	Negative	No
2018	Flock 54	Apparently Healthy	Commercial Layer	No		Negative	Negative	No
2018	Flock 54	Apparently Healthy	Commercial Layer	No		Negative	Negative	No
2018	Flock 54	Apparently Healthy	Commercial Layer	No		Negative	Negative	No
2018	Flock 54	Apparently Healthy	Commercial Layer	No		32.42	Negative	No
2018	Flock 54	Apparently Healthy	Commercial Layer	No		Negative	Negative	No
2018	Flock 54	Apparently Healthy	Commercial Layer	No		33.77	Negative	No
2018	Flock 54	Apparently Healthy	Commercial Layer	No		Negative	Negative	No
2018	Flock 54	Apparently Healthy	Commercial Layer	No		27.02	Negative	No
2018	Flock 54	Apparently Healthy	Commercial Layer	No		Negative	Negative	No
2018	Flock 54	Apparently Healthy	Commercial Layer	No		Negative	Negative	No
2018	Flock 54	Apparently Healthy	Commercial Layer	No		Negative	Negative	No
2018	Flock 54	Apparently Healthy	Commercial Layer	No		34.32	Negative	No
2018	Flock 54	Apparently Healthy	Commercial Layer	No		32.55	Negative	No
2018	Flock 54	Apparently Healthy	Commercial Layer	No		Negative	Negative	No
2018	Flock 54	Apparently Healthy	Commercial Layer	No		Negative	Negative	No
2018	Flock 54	Apparently Healthy	Commercial Layer	No		31.04	Negative	No
2018	Flock 54	Apparently Healthy	Commercial Layer	No		Negative	Negative	No
2018	Flock 54	Apparently Healthy	Commercial Layer	No		Negative	Negative	No
2018	Flock 54	Apparently Healthy	Commercial Layer	No		30.92	Negative	No
2018	Flock 54	Apparently Healthy	Commercial Layer	No		Negative	Negative	No
2018	Flock 54	Apparently Healthy	Commercial Layer	No		28.8	Negative	No
2018	Flock 54	Apparently Healthy	Commercial Layer	No		32.02	Negative	No
2018	Flock 54	Apparently Healthy	Commercial Layer	No		Negative	Negative	No
2018	Flock 54	Apparently Healthy	Commercial Layer	No		Negative	Negative	No
2018	Flock 54	Apparently Healthy	Commercial Layer	No		Negative	Negative	No
2018	Flock 54	Apparently Healthy	Commercial Layer	No		34.92	Negative	No
2018	Flock 54	Apparently Healthy	Commercial Layer	No		Negative	Negative	No
2018	Flock 54	Apparently Healthy	Commercial Layer	No		34.06	Negative	No
2018	Flock 54	Apparently Healthy	Commercial Layer	No		Negative	Negative	No
2018	Flock 54	Apparently Healthy	Commercial Layer	No		34	Negative	No
2018	Flock 54	Apparently Healthy	Commercial Layer	No		30.2	Negative	No
2018	Flock 54	Apparently Healthy	Commercial Layer	No		Negative	Negative	No
2018	Flock 54	Apparently Healthy	Commercial Layer	No		30.88	Negative	No
2018	Flock 54	Apparently Healthy	Commercial Layer	No		29.83	Negative	No
2018	Flock 54	Apparently Healthy	Commercial Layer	No		31.75	Negative	No
2018	Flock 54	Apparently Healthy	Commercial Layer	No		Negative	Negative	No
2018	Flock 54	Apparently Healthy	Commercial Layer	No		Negative	Negative	No
2018	Flock 54	Apparently Healthy	Commercial Layer	No		Negative	Negative	No
2018	Flock 54	Apparently Healthy	Commercial Layer	No		Negative	Negative	No
2018	Flock 54	Apparently Healthy	Commercial Layer	No		32.9	Negative	No
2018	Flock 54	Apparently Healthy	Commercial Layer	No		Negative	Negative	No
2018	Flock 54	Sick	Commercial Layer	No		Negative	Negative	No
2018	Flock 54	Sick	Commercial Layer	No		Negative	Negative	No
2018	Flock 54	Sick	Commercial Layer	No		Negative	Negative	No
2018	Flock 54	Apparently Healthy	Commercial Layer	No		Negative	Negative	No
2018	Flock 54	Sick	Commercial Layer	No		Negative	Negative	No
2018	Flock 54	Sick	Commercial Layer	No		Negative	Negative	No
2018	Flock 54	Sick	Commercial Layer	No		Negative	Negative	No
2018	Flock 54	Sick	Commercial Layer	No		Negative	Negative	No
2018	Flock 54	Sick	Commercial Layer	No		Negative	Negative	No
2018	Flock 54	Sick	Commercial Layer	No		Negative	Negative	No
2018	Flock 54	Sick	Commercial Layer	No		Negative	Negative	No
2018	Flock 54	Sick	Commercial Layer	No		Negative	Negative	No
2018	Flock 54	Sick	Commercial Layer	No		Negative	Negative	No
2018	Flock 54	Sick	Commercial Layer	No		Negative	Negative	No
2018	Flock 54	Sick	Commercial Layer	No		Negative	Negative	No
2018	Flock 54	Apparently Healthy	Commercial Layer	No		Negative	Negative	No
2018	Flock 54	Apparently Healthy	Commercial Layer	No		Negative	Negative	No
2018	Flock 54	Apparently Healthy	Commercial Layer	No		Negative	Negative	No
2018	Flock 54	Apparently Healthy	Commercial Layer	No		Negative	Negative	No
2018	Flock 54	Apparently Healthy	Commercial Layer	No		Negative	Negative	No
2018	Flock 54	Apparently Healthy	Commercial Layer	No		Negative	Negative	No
2018	Flock 54	Apparently Healthy	Commercial Layer	No		Negative	Negative	No
2018	Flock 54	Apparently Healthy	Commercial Layer	No		Negative	Negative	No
2018	Flock 54	Apparently Healthy	Commercial Layer	No		Negative	Negative	No
2018	Flock 54	Apparently Healthy	Commercial Layer	No		34.67	Negative	No
2018	Flock 54	Apparently Healthy	Commercial Layer	No		Negative	Negative	No
2018	Flock 54	Apparently Healthy	Commercial Layer	No		Negative	Negative	No
2018	Flock 54	Apparently Healthy	Commercial Layer	No		Negative	Negative	No
2018	Flock 54	Apparently Healthy	Commercial Layer	No		Negative	Negative	No
2018	Flock 54	Apparently Healthy	Commercial Layer	No		Negative	Negative	No
2018	Flock 54	Apparently Healthy	Commercial Layer	No		Negative	Negative	No
2018	Flock 54	Apparently Healthy	Commercial Layer	No		Negative	Negative	No
2018	Flock 54	Apparently Healthy	Commercial Layer	No		Negative	Negative	No
2018	Flock 54	Apparently Healthy	Commercial Layer	No		Negative	Negative	No
2018	Flock 54	Apparently Healthy	Commercial Layer	No		Negative	Negative	No
2018	Flock 54	Apparently Healthy	Commercial Layer	No		34.95	Negative	No
2018	Flock 54	Apparently Healthy	Commercial Layer	No		Negative	Negative	No
2018	Flock 54	Apparently Healthy	Commercial Layer	No		Negative	Negative	No
2018	Flock 54	Dead / Moribund	Commercial Layer	No		Negative	Negative	No
2018	Flock 54	Dead / Moribund	Commercial Layer	No		Negative	Negative	No
2018	Flock 54	Dead / Moribund	Commercial Layer	No		Negative	Negative	No
2018	Flock 54	Dead / Moribund	Commercial Layer	No		Negative	Negative	No
2018	Flock 54	Dead / Moribund	Commercial Layer	No		Negative	Negative	No
2018	Flock 54	Dead / Moribund	Commercial Layer	No		Negative	Negative	No
2018	Flock 54	Dead / Moribund	Commercial Layer	No		Negative	Negative	No
2018	Flock 54	Dead / Moribund	Commercial Layer	No		Negative	Negative	No
2018	Flock 54	Dead / Moribund	Commercial Layer	No		Negative	Negative	No
2018	Flock 54	Dead / Moribund	Commercial Layer	No		Negative	Negative	No
2018	Flock 54	Dead / Moribund	Commercial Layer	No		Negative	Negative	No
2018	Flock 54	Dead / Moribund	Commercial Layer	No		Negative	Negative	No
2018	Flock 54	Dead / Moribund	Commercial Layer	No		Negative	Negative	No
2018	Flock 54	Dead / Moribund	Commercial Layer	No		Negative	Negative	No
2018	Flock 54	Dead / Moribund	Commercial Layer	No		Negative	Negative	No
2018	Flock 54	Dead / Moribund	Commercial Layer	No		Negative	Negative	No
2018	Flock 54	Dead / Moribund	Commercial Layer	No		Negative	Negative	No
2018	Flock 54	Dead / Moribund	Commercial Layer	No		Negative	Negative	No
2018	Flock 54	Dead / Moribund	Commercial Layer	No		Negative	Negative	No
2018	Flock 54	Dead / Moribund	Commercial Layer	No		Negative	Negative	No
2018	Flock 54	Dead / Moribund	Commercial Layer	No		Negative	Negative	No
2018	Flock 54	Dead / Moribund	Commercial Layer	No		Negative	Negative	No
2018	Flock 55	Sick	Turkey	No		Negative	Negative	No
2018	Flock 55	Sick	Turkey	No		Negative	Negative	No
2018	Flock 56	Apparently Healthy	Commercial Layer	Yes	Live - Mukteswar	Negative	Negative	No
2018	Flock 56	Apparently Healthy	Commercial Layer	Yes	Live - Mukteswar	Negative	Negative	No
2018	Flock 56	Apparently Healthy	Commercial Layer	Yes	Live - Mukteswar	Negative	Negative	No
2018	Flock 56	Apparently Healthy	Commercial Layer	Yes	Live - Mukteswar	Negative	Negative	No
2018	Flock 56	Apparently Healthy	Commercial Layer	Yes	Live - Mukteswar	Negative	Negative	No
2018	Flock 56	Apparently Healthy	Commercial Layer	Yes	Live - Mukteswar	Negative	Negative	No
2018	Flock 56	Apparently Healthy	Commercial Layer	Yes	Live - Mukteswar	Negative	Negative	No
2018	Flock 56	Apparently Healthy	Commercial Layer	Yes	Live - Mukteswar	Negative	Negative	No
2018	Flock 56	Apparently Healthy	Commercial Layer	Yes	Live - Mukteswar	Negative	Negative	No
2018	Flock 56	Apparently Healthy	Commercial Layer	Yes	Live - Mukteswar	Negative	Negative	No
2019	Flock 57	Dead / Moribund	Commercial Layer	Yes	Live - Mukteswar	Negative	Negative	No
2019	Flock 57	Dead / Moribund	Commercial Layer	Yes	Live - Mukteswar	Negative	Negative	No
2018	Flock 58	Apparently Healthy	Commercial Layer	Yes	Other	Negative	Negative	No
2018	Flock 58	Apparently Healthy	Commercial Layer	Yes	Other	Negative	Negative	No
2018	Flock 58	Apparently Healthy	Commercial Layer	Yes	Other	Negative	Negative	No
2018	Flock 58	Apparently Healthy	Commercial Layer	Yes	Other	Negative	Negative	No
2018	Flock 58	Apparently Healthy	Commercial Layer	Yes	Other	Negative	Negative	No
2018	Flock 58	Apparently Healthy	Commercial Layer	Yes	Other	Negative	Negative	No
2018	Flock 58	Apparently Healthy	Commercial Layer	Yes	Other	Negative	Negative	No
2018	Flock 58	Apparently Healthy	Commercial Layer	Yes	Other	Negative	Negative	No
2018	Flock 58	Apparently Healthy	Commercial Layer	Yes	Other	Negative	Negative	No
2018	Flock 58	Apparently Healthy	Commercial Layer	Yes	Other	Negative	Negative	No
2018	Flock 58	Apparently Healthy	Commercial Layer	Yes	Other	Negative	Negative	No
2018	Flock 58	Apparently Healthy	Commercial Layer	Yes	Other	Negative	Negative	No
2018	Flock 58	Apparently Healthy	Commercial Layer	Yes	Other	Negative	Negative	No
2018	Flock 58	Apparently Healthy	Commercial Layer	Yes	Other	Negative	Negative	No
2018	Flock 58	Apparently Healthy	Commercial Layer	Yes	Other	Negative	Negative	No
2018	Flock 58	Apparently Healthy	Commercial Layer	Yes	Other	Negative	Negative	No
2018	Flock 58	Apparently Healthy	Commercial Layer	Yes	Other	Negative	Negative	No
2018	Flock 58	Apparently Healthy	Commercial Layer	Yes	Other	Negative	Negative	No
2018	Flock 58	Sick	Commercial Layer	Yes	Other	Negative	Negative	No
2018	Flock 58	Sick	Commercial Layer	Yes	Other	Negative	Negative	No
2018	Flock 59	Sick	Commercial Layer	Yes	Live - La Sota	Negative	Negative	No
2018	Flock 59	Sick	Commercial Layer	Yes	Live - La Sota	Negative	Negative	No
2018	Flock 59	Sick	Commercial Layer	Yes	Live - La Sota	Negative	Negative	No
2018	Flock 59	Apparently Healthy	Commercial Layer	Yes	Live - La Sota	Negative	Negative	No
2018	Flock 59	Sick	Commercial Layer	Yes	Live - La Sota	Negative	Negative	No
2018	Flock 59	Apparently Healthy	Commercial Layer	Yes	Live - La Sota	Negative	Negative	No
2018	Flock 59	Apparently Healthy	Commercial Layer	Yes	Live - La Sota	Negative	Negative	No
2018	Flock 59	Apparently Healthy	Commercial Layer	Yes	Live - La Sota	Negative	Negative	No
2018	Flock 59	Dead / Moribund	Commercial Layer	Yes	Live - La Sota	Negative	Negative	No
2018	Flock 60	Apparently Healthy	Commercial Layer	Yes	Live - Mukteswar	Negative	Negative	No
2018	Flock 60	Apparently Healthy	Commercial Layer	Yes	Live - Mukteswar	Negative	Negative	No
2018	Flock 60	Apparently Healthy	Commercial Layer	Yes	Live - Mukteswar	Negative	Negative	No
2018	Flock 60	Apparently Healthy	Commercial Layer	Yes	Live - Mukteswar	Negative	Negative	No
2019	Flock 61	Sick	Commercial Layer	No		Negative	Negative	Yes
2019	Flock 61	Sick	Commercial Layer	No		Negative	Negative	Yes
2019	Flock 61	Sick	Commercial Layer	No		Negative	Negative	Yes
2019	Flock 61	Sick	Commercial Layer	No		Negative	Negative	Yes
2019	Flock 61	Sick	Commercial Layer	No		Negative	Negative	Yes
2018	Flock 62	Apparently Healthy	Commercial Layer	Yes	Live - La Sota	Negative	Negative	Yes
2018	Flock 62	Apparently Healthy	Commercial Layer	Yes	Live - La Sota	Negative	Negative	Yes
2018	Flock 62	Apparently Healthy	Commercial Layer	Yes	Live - La Sota	34.88	Negative	Yes
2018	Flock 62	Apparently Healthy	Commercial Layer	Yes	Live - La Sota	Negative	Negative	Yes
2018	Flock 62	Apparently Healthy	Commercial Layer	Yes	Live - La Sota	Negative	Negative	Yes
2018	Flock 62	Apparently Healthy	Commercial Layer	Yes	Live - La Sota	Negative	Negative	Yes
2018	Flock 62	Apparently Healthy	Commercial Layer	Yes	Live - La Sota	Negative	Negative	Yes
2018	Flock 62	Apparently Healthy	Commercial Layer	Yes	Live - La Sota	Negative	Negative	Yes
2018	Flock 62	Apparently Healthy	Commercial Layer	Yes	Live - La Sota	Negative	Negative	Yes
2018	Flock 62	Apparently Healthy	Commercial Layer	Yes	Live - La Sota	Negative	Negative	Yes
2018	Flock 63	Apparently Healthy	Household Pigeon	No		Negative	Negative	No
2018	Flock 63	Apparently Healthy	Household Pigeon	No		Negative	Negative	No
2018	Flock 64	Apparently Healthy	Commercial Layer	Yes	Live - La Sota	Negative	Negative	No
2018	Flock 64	Apparently Healthy	Commercial Layer	Yes	Live - La Sota	Negative	Negative	No
2018	Flock 64	Apparently Healthy	Commercial Layer	Yes	Live - La Sota	Negative	Negative	No
2018	Flock 64	Apparently Healthy	Commercial Layer	Yes	Live - La Sota	Negative	Negative	No
2018	Flock 64	Apparently Healthy	Commercial Layer	Yes	Live - La Sota	Negative	Negative	No
2018	Flock 64	Apparently Healthy	Commercial Layer	Yes	Live - La Sota	Negative	Negative	No
2018	Flock 64	Apparently Healthy	Commercial Layer	Yes	Live - La Sota	Negative	Negative	No
2018	Flock 64	Apparently Healthy	Commercial Layer	Yes	Live - La Sota	Negative	Negative	No
2019	Flock 65	Apparently Healthy	Backyard Poultry	No		Negative	Negative	No
2019	Flock 65	Apparently Healthy	Backyard Poultry	No		Negative	Negative	No
2019	Flock 65	Apparently Healthy	Backyard Poultry	No		Negative	Negative	No
2019	Flock 65	Apparently Healthy	Backyard Poultry	No		Negative	Negative	No
2019	Flock 65	Apparently Healthy	Backyard Poultry	No		Negative	Negative	No
2019	Flock 65	Apparently Healthy	Backyard Poultry	No		Negative	Negative	No
2019	Flock 65	Apparently Healthy	Backyard Poultry	No		Negative	Negative	No
2019	Flock 65	Apparently Healthy	Backyard Poultry	No		Negative	Negative	No
2019	Flock 65	Apparently Healthy	Backyard Poultry	No		Negative	Negative	No
2019	Flock 65	Apparently Healthy	Backyard Poultry	No		Negative	Negative	No
2019	Flock 65	Apparently Healthy	Backyard Poultry	No		Negative	Negative	No
2018	Flock 66	Apparently Healthy	Commercial Layer	Yes	Live - Mukteswar	Negative	Negative	No
2018	Flock 66	Apparently Healthy	Commercial Layer	Yes	Live - Mukteswar	Negative	Negative	No
2018	Flock 66	Apparently Healthy	Commercial Layer	Yes	Live - Mukteswar	Negative	Negative	No
2018	Flock 67	Apparently Healthy	Commercial Layer	Yes	Live - Mukteswar	Negative	Negative	No
2018	Flock 67	Apparently Healthy	Commercial Layer	Yes	Live - Mukteswar	Negative	Negative	No
2018	Flock 67	Apparently Healthy	Commercial Layer	Yes	Live - Mukteswar	Negative	Negative	No
2018	Flock 67	Apparently Healthy	Commercial Layer	Yes	Live - Mukteswar	Negative	Negative	No
2018	Flock 67	Apparently Healthy	Commercial Layer	Yes	Live - Mukteswar	Negative	Negative	No
2018	Flock 67	Apparently Healthy	Commercial Layer	Yes	Live - Mukteswar	Negative	Negative	No
2018	Flock 67	Apparently Healthy	Commercial Layer	Yes	Live - Mukteswar	Negative	Negative	No
2018	Flock 67	Apparently Healthy	Commercial Layer	Yes	Live - Mukteswar	Negative	Negative	No
2018	Flock 67	Apparently Healthy	Commercial Layer	Yes	Live - Mukteswar	Negative	Negative	No
2018	Flock 67	Apparently Healthy	Commercial Layer	Yes	Live - Mukteswar	Negative	Negative	No
2018	Flock 68	Apparently Healthy	Commercial Broiler	Yes	Other	Negative	Negative	Yes
2018	Flock 68	Apparently Healthy	Commercial Broiler	Yes	Other	Negative	Negative	Yes
2018	Flock 68	Apparently Healthy	Commercial Broiler	Yes	Other	Negative	Negative	Yes
2018	Flock 68	Apparently Healthy	Commercial Broiler	Yes	Other	Negative	Negative	Yes
2018	Flock 68	Apparently Healthy	Commercial Broiler	Yes	Other	Negative	Negative	Yes
2018	Flock 68	Apparently Healthy	Commercial Broiler	Yes	Other	Negative	Negative	Yes
2018	Flock 68	Apparently Healthy	Commercial Broiler	Yes	Other	34.98	Negative	Yes
2018	Flock 68	Apparently Healthy	Commercial Broiler	Yes	Other	Negative	Negative	Yes
2018	Flock 68	Apparently Healthy	Commercial Broiler	Yes	Other	Negative	Negative	Yes
2018	Flock 68	Apparently Healthy	Commercial Broiler	Yes	Other	Negative	Negative	Yes
2018	Flock 68	Apparently Healthy	Commercial Broiler	Yes	Other	33.87	Negative	Yes
2018	Flock 68	Apparently Healthy	Commercial Broiler	Yes	Other	Negative	Negative	Yes
2018	Flock 68	Apparently Healthy	Commercial Broiler	Yes	Other	Negative	Negative	Yes
2018	Flock 68	Apparently Healthy	Commercial Broiler	Yes	Other	Negative	Negative	Yes
2018	Flock 68	Apparently Healthy	Commercial Broiler	Yes	Other	Negative	Negative	Yes
2018	Flock 68	Apparently Healthy	Commercial Broiler	Yes	Other	34.3	Negative	Yes
2018	Flock 68	Apparently Healthy	Commercial Broiler	Yes	Other	29	Negative	Yes
2018	Flock 68	Apparently Healthy	Commercial Broiler	Yes	Other	Negative	Negative	Yes
2018	Flock 68	Apparently Healthy	Commercial Broiler	Yes	Other	Negative	Negative	Yes
2018	Flock 68	Apparently Healthy	Commercial Broiler	Yes	Other	Negative	Negative	Yes
2018	Flock 68	Apparently Healthy	Commercial Broiler	Yes	Other	Negative	Negative	Yes
2018	Flock 68	Apparently Healthy	Commercial Broiler	Yes	Other	Negative	Negative	Yes
2018	Flock 68	Apparently Healthy	Commercial Broiler	Yes	Other	27.15	Negative	Yes
2018	Flock 68	Apparently Healthy	Commercial Broiler	Yes	Other	Negative	Negative	Yes
2018	Flock 68	Apparently Healthy	Commercial Broiler	Yes	Other	Negative	Negative	Yes
2018	Flock 68	Apparently Healthy	Commercial Broiler	Yes	Other	Negative	Negative	Yes
2018	Flock 68	Apparently Healthy	Commercial Broiler	Yes	Other	Negative	Negative	Yes
2018	Flock 68	Apparently Healthy	Commercial Broiler	Yes	Other	Negative	Negative	Yes
2018	Flock 68	Apparently Healthy	Commercial Broiler	Yes	Other	Negative	Negative	Yes
2018	Flock 68	Apparently Healthy	Commercial Broiler	Yes	Other	Negative	Negative	Yes
2018	Flock 68	Sick	Commercial Broiler	Yes	Other	28.37	Negative	Yes
2018	Flock 68	Sick	Commercial Broiler	Yes	Other	28.67	Negative	Yes
2018	Flock 68	Sick	Commercial Broiler	Yes	Other	27.63	37.78	Yes
2018	Flock 68	Sick	Commercial Broiler	Yes	Other	Negative	Negative	Yes
2018	Flock 68	Sick	Commercial Broiler	Yes	Other	Negative	Negative	Yes
2018	Flock 68	Sick	Commercial Broiler	Yes	Other	Negative	Negative	Yes
2018	Flock 68	Sick	Commercial Broiler	Yes	Other	Negative	Negative	Yes
2018	Flock 68	Sick	Commercial Broiler	Yes	Other	34.98	Negative	Yes
2018	Flock 68	Sick	Commercial Broiler	Yes	Other	33	Negative	Yes
2018	Flock 68	Sick	Commercial Broiler	Yes	Other	33.8	Negative	Yes
2018	Flock 68	Sick	Commercial Broiler	Yes	Other	Negative	Negative	Yes
2018	Flock 68	Sick	Commercial Broiler	Yes	Other	32	Negative	Yes
2018	Flock 68	Sick	Commercial Broiler	Yes	Other	34.68	38.9	Yes
2018	Flock 68	Sick	Commercial Broiler	Yes	Other	Negative	Negative	Yes
2018	Flock 68	Sick	Commercial Broiler	Yes	Other	Negative	Negative	Yes
2018	Flock 68	Sick	Commercial Broiler	Yes	Other	Negative	Negative	Yes
2018	Flock 68	Sick	Commercial Broiler	Yes	Other	Negative	Negative	Yes
2018	Flock 68	Sick	Commercial Broiler	Yes	Other	Negative	Negative	Yes
2018	Flock 68	Sick	Commercial Broiler	Yes	Other	Negative	Negative	Yes
2018	Flock 68	Sick	Commercial Broiler	Yes	Other	Negative	Negative	Yes
2018	Flock 68	Sick	Commercial Broiler	Yes	Other	Negative	Negative	Yes
2018	Flock 68	Sick	Commercial Broiler	Yes	Other	33.4	39.3	Yes
2018	Flock 68	Sick	Commercial Broiler	Yes	Other	33.78	Negative	Yes
2018	Flock 68	Sick	Commercial Broiler	Yes	Other	33.73	Negative	Yes
2018	Flock 68	Sick	Commercial Broiler	Yes	Other	Negative	Negative	Yes
2018	Flock 68	Sick	Commercial Broiler	Yes	Other	Negative	Negative	Yes
2018	Flock 68	Sick	Commercial Broiler	Yes	Other	Negative	Negative	Yes
2018	Flock 68	Sick	Commercial Broiler	Yes	Other	Negative	Negative	Yes
2018	Flock 68	Sick	Commercial Broiler	Yes	Other	Negative	Negative	Yes
2018	Flock 68	Sick	Commercial Broiler	Yes	Other	32.53	39.72	Yes
2018	Flock 68	Sick	Commercial Broiler	Yes	Other	Negative	Negative	Yes
2018	Flock 68	Sick	Commercial Broiler	Yes	Other	Negative	Negative	Yes
2018	Flock 68	Sick	Commercial Broiler	Yes	Other	Negative	Negative	Yes
2018	Flock 68	Sick	Commercial Broiler	Yes	Other	Negative	Negative	Yes
2018	Flock 68	Sick	Commercial Broiler	Yes	Other	Negative	Negative	Yes
2018	Flock 68	Sick	Commercial Broiler	Yes	Other	Negative	Negative	Yes
2018	Flock 68	Sick	Commercial Broiler	Yes	Other	Negative	Negative	Yes
2018	Flock 68	Sick	Commercial Broiler	Yes	Other	Negative	Negative	Yes
2018	Flock 68	Sick	Commercial Broiler	Yes	Other	Negative	Negative	Yes
2018	Flock 68	Sick	Commercial Broiler	Yes	Other	Negative	Negative	Yes
2018	Flock 68	Sick	Commercial Broiler	Yes	Other	34.63	Negative	Yes
2018	Flock 68	Sick	Commercial Broiler	Yes	Other	33.59	Negative	Yes
2018	Flock 68	Sick	Commercial Broiler	Yes	Other	Negative	Negative	Yes
2018	Flock 68	Sick	Commercial Broiler	Yes	Other	Negative	Negative	Yes
2018	Flock 68	Sick	Commercial Broiler	Yes	Other	Negative	Negative	Yes
2018	Flock 68	Sick	Commercial Broiler	Yes	Other	31.28	Negative	Yes
2018	Flock 68	Sick	Commercial Broiler	Yes	Other	Negative	Negative	Yes
2018	Flock 68	Sick	Commercial Broiler	Yes	Other	Negative	Negative	Yes
2018	Flock 68	Sick	Commercial Broiler	Yes	Other	Negative	Negative	Yes
2018	Flock 68	Sick	Commercial Broiler	Yes	Other	Negative	Negative	Yes
2018	Flock 68	Sick	Commercial Broiler	Yes	Other	Negative	Negative	Yes
2018	Flock 68	Sick	Commercial Broiler	Yes	Other	Negative	Negative	Yes
2018	Flock 68	Sick	Commercial Broiler	Yes	Other	Negative	Negative	Yes
2018	Flock 68	Sick	Commercial Broiler	Yes	Other	Negative	Negative	Yes
2018	Flock 68	Sick	Commercial Broiler	Yes	Other	Negative	Negative	Yes
2018	Flock 68	Sick	Commercial Broiler	Yes	Other	Negative	Negative	Yes
2018	Flock 68	Sick	Commercial Broiler	Yes	Other	Negative	Negative	Yes
2018	Flock 68	Sick	Commercial Broiler	Yes	Other	Negative	Negative	Yes
2018	Flock 68	Sick	Commercial Broiler	Yes	Other	Negative	Negative	Yes
2018	Flock 68	Sick	Commercial Broiler	Yes	Other	Negative	Negative	Yes
2018	Flock 68	Sick	Commercial Broiler	Yes	Other	Negative	Negative	Yes
2018	Flock 68	Sick	Commercial Broiler	Yes	Other	Negative	Negative	Yes
2018	Flock 68	Sick	Commercial Broiler	Yes	Other	Negative	Negative	Yes
2018	Flock 68	Sick	Commercial Broiler	Yes	Other	Negative	Negative	Yes
2018	Flock 68	Sick	Commercial Broiler	Yes	Other	Negative	Negative	Yes
2018	Flock 68	Sick	Commercial Broiler	Yes	Other	Negative	Negative	Yes
2018	Flock 68	Sick	Commercial Broiler	Yes	Other	Negative	Negative	Yes
2018	Flock 68	Sick	Commercial Broiler	Yes	Other	Negative	Negative	Yes
2018	Flock 68	Sick	Commercial Broiler	Yes	Other	29.86	Negative	Yes
2018	Flock 68	Sick	Commercial Broiler	Yes	Other	Negative	Negative	Yes
2018	Flock 68	Sick	Commercial Broiler	Yes	Other	32.69	Negative	Yes
2018	Flock 68	Sick	Commercial Broiler	Yes	Other	Negative	Negative	Yes
2018	Flock 68	Sick	Commercial Broiler	Yes	Other	32.46	Negative	Yes
2018	Flock 68	Sick	Commercial Broiler	Yes	Other	Negative	Negative	Yes
2018	Flock 68	Sick	Commercial Broiler	Yes	Other	Negative	Negative	Yes
2018	Flock 68	Dead / Moribund	Commercial Broiler	Yes	Other	Negative	Negative	Yes
2018	Flock 68	Dead / Moribund	Commercial Broiler	Yes	Other	Negative	Negative	Yes
2018	Flock 68	Dead / Moribund	Commercial Broiler	Yes	Other	Negative	Negative	Yes
2018	Flock 69	Apparently Healthy	Commercial Layer	Yes	Live - Mukteswar	Negative	Negative	No
2018	Flock 69	Apparently Healthy	Commercial Layer	Yes	Live - Mukteswar	Negative	Negative	No
2018	Flock 69	Apparently Healthy	Commercial Layer	Yes	Live - Mukteswar	Negative	Negative	No
2018	Flock 69	Apparently Healthy	Commercial Layer	Yes	Live - Mukteswar	Negative	Negative	No
2018	Flock 69	Apparently Healthy	Commercial Layer	Yes	Live - Mukteswar	Negative	Negative	No
2018	Flock 69	Apparently Healthy	Commercial Layer	Yes	Live - Mukteswar	Negative	Negative	No
2018	Flock 69	Apparently Healthy	Commercial Layer	Yes	Live - Mukteswar	Negative	Negative	No
2018	Flock 69	Apparently Healthy	Commercial Layer	Yes	Live - Mukteswar	Negative	Negative	No
2018	Flock 69	Apparently Healthy	Commercial Layer	Yes	Live - Mukteswar	Negative	Negative	No
2018	Flock 69	Apparently Healthy	Commercial Layer	Yes	Live - Mukteswar	Negative	Negative	No
2018	Flock 69	Apparently Healthy	Commercial Layer	Yes	Live - Mukteswar	Negative	Negative	No
2018	Flock 69	Apparently Healthy	Commercial Layer	Yes	Live - Mukteswar	Negative	Negative	No
2018	Flock 69	Apparently Healthy	Commercial Layer	Yes	Live - Mukteswar	Negative	Negative	No
2018	Flock 69	Apparently Healthy	Commercial Layer	Yes	Live - Mukteswar	Negative	Negative	No
2018	Flock 69	Apparently Healthy	Commercial Layer	Yes	Live - Mukteswar	33.39	Negative	No
2018	Flock 69	Apparently Healthy	Commercial Layer	Yes	Live - Mukteswar	Negative	Negative	No
2018	Flock 69	Apparently Healthy	Commercial Layer	Yes	Live - Mukteswar	Negative	Negative	No
2018	Flock 69	Apparently Healthy	Commercial Layer	Yes	Live - Mukteswar	Negative	Negative	No
2018	Flock 69	Apparently Healthy	Commercial Layer	Yes	Live - Mukteswar	Negative	Negative	No
2018	Flock 69	Apparently Healthy	Commercial Layer	Yes	Live - Mukteswar	Negative	Negative	No
2018	Flock 69	Apparently Healthy	Commercial Layer	Yes	Live - Mukteswar	Negative	Negative	No
2018	Flock 69	Apparently Healthy	Commercial Layer	Yes	Live - Mukteswar	Negative	Negative	No
2018	Flock 69	Apparently Healthy	Commercial Layer	Yes	Live - Mukteswar	Negative	Negative	No
2018	Flock 69	Apparently Healthy	Commercial Layer	Yes	Live - Mukteswar	Negative	Negative	No
2018	Flock 69	Apparently Healthy	Commercial Layer	Yes	Live - Mukteswar	Negative	Negative	No
2018	Flock 69	Apparently Healthy	Commercial Layer	Yes	Live - Mukteswar	Negative	Negative	No
2018	Flock 69	Apparently Healthy	Commercial Layer	Yes	Live - Mukteswar	Negative	Negative	No
2018	Flock 69	Apparently Healthy	Commercial Layer	Yes	Live - Mukteswar	Negative	Negative	No
2018	Flock 69	Apparently Healthy	Commercial Layer	Yes	Live - Mukteswar	Negative	Negative	No
2018	Flock 69	Apparently Healthy	Commercial Layer	Yes	Live - Mukteswar	Negative	Negative	No
2018	Flock 70	Sick	Commercial Layer	Yes	Other	Negative	Negative	No
2018	Flock 70	Sick	Commercial Layer	Yes	Other	Negative	Negative	No
2018	Flock 70	Sick	Commercial Layer	Yes	Other	Negative	Negative	No
2018	Flock 70	Sick	Commercial Layer	Yes	Other	Negative	Negative	No
2018	Flock 70	Sick	Commercial Layer	Yes	Other	Negative	Negative	No
2018	Flock 70	Sick	Commercial Layer	Yes	Other	Negative	Negative	No
2018	Flock 70	Sick	Commercial Layer	Yes	Other	Negative	Negative	No
2018	Flock 70	Sick	Commercial Layer	Yes	Other	Negative	Negative	No
2018	Flock 70	Sick	Commercial Layer	Yes	Other	Negative	Negative	No
2018	Flock 70	Sick	Commercial Layer	Yes	Other	Negative	Negative	No
2018	Flock 70	Sick	Commercial Layer	Yes	Other	Negative	Negative	No
2018	Flock 70	Sick	Commercial Layer	Yes	Other	Negative	Negative	No
2018	Flock 70	Sick	Commercial Layer	Yes	Other	Negative	Negative	No
2018	Flock 70	Sick	Commercial Layer	Yes	Other	Negative	Negative	No
2018	Flock 70	Sick	Commercial Layer	Yes	Other	Negative	Negative	No
2018	Flock 70	Sick	Commercial Layer	Yes	Other	Negative	Negative	No
2018	Flock 70	Sick	Commercial Layer	Yes	Other	Negative	Negative	No
2018	Flock 70	Sick	Commercial Layer	Yes	Other	Negative	Negative	No
2018	Flock 70	Sick	Commercial Layer	Yes	Other	Negative	Negative	No
2018	Flock 70	Sick	Commercial Layer	Yes	Other	Negative	Negative	No
2018	Flock 70	Sick	Commercial Layer	Yes	Other	Negative	Negative	No
2018	Flock 70	Sick	Commercial Layer	Yes	Other	Negative	Negative	No
2018	Flock 70	Sick	Commercial Layer	Yes	Other	Negative	Negative	No
2018	Flock 70	Sick	Commercial Layer	Yes	Other	Negative	Negative	No
2018	Flock 70	Sick	Commercial Layer	Yes	Other	Negative	Negative	No
2018	Flock 70	Sick	Commercial Layer	Yes	Other	32.54	Negative	No
2018	Flock 70	Sick	Commercial Layer	Yes	Other	Negative	Negative	No
2018	Flock 70	Sick	Commercial Layer	Yes	Other	Negative	Negative	No
2018	Flock 70	Sick	Commercial Layer	Yes	Other	Negative	Negative	No
2018	Flock 70	Sick	Commercial Layer	Yes	Other	32.09	Negative	No
2018	Flock 70	Sick	Commercial Layer	Yes	Other	Negative	Negative	No
2018	Flock 70	Sick	Commercial Layer	Yes	Other	Negative	Negative	No
2018	Flock 70	Sick	Commercial Layer	Yes	Other	Negative	Negative	No
2018	Flock 70	Sick	Commercial Layer	Yes	Other	Negative	Negative	No
2018	Flock 70	Sick	Commercial Layer	Yes	Other	28.76	Negative	No
2018	Flock 70	Sick	Commercial Layer	Yes	Other	Negative	Negative	No
2018	Flock 70	Sick	Commercial Layer	Yes	Other	Negative	Negative	No
2018	Flock 70	Sick	Commercial Layer	Yes	Other	Negative	Negative	No
2018	Flock 70	Sick	Commercial Layer	Yes	Other	Negative	Negative	No
2018	Flock 70	Sick	Commercial Layer	Yes	Other	Negative	Negative	No
2018	Flock 70	Sick	Commercial Layer	Yes	Other	Negative	Negative	No
2018	Flock 70	Sick	Commercial Layer	Yes	Other	34.95	Negative	No
2018	Flock 70	Sick	Commercial Layer	Yes	Other	Negative	Negative	No
2018	Flock 70	Sick	Commercial Layer	Yes	Other	Negative	Negative	No
2018	Flock 70	Sick	Commercial Layer	Yes	Other	Negative	Negative	No
2018	Flock 70	Sick	Commercial Layer	Yes	Other	Negative	Negative	No
2018	Flock 70	Sick	Commercial Layer	Yes	Other	Negative	Negative	No
2018	Flock 70	Sick	Commercial Layer	Yes	Other	32.98	Negative	No
2018	Flock 70	Sick	Commercial Layer	Yes	Other	Negative	Negative	No
2018	Flock 70	Sick	Commercial Layer	Yes	Other	33.08	Negative	No
2018	Flock 70	Dead / Moribund	Commercial Layer	Yes	Other	Negative	Negative	No
2018	Flock 70	Dead / Moribund	Commercial Layer	Yes	Other	Negative	Negative	No
2018	Flock 70	Dead / Moribund	Commercial Layer	Yes	Other	Negative	Negative	No
2018	Flock 70	Dead / Moribund	Commercial Layer	Yes	Other	Negative	Negative	No
2018	Flock 71	Dead / Moribund	Commercial Layer	No		Negative	Negative	No
2018	Flock 71	Dead / Moribund	Commercial Layer	No		Negative	Negative	No
2018	Flock 71	Dead / Moribund	Commercial Layer	No		Negative	Negative	No
2018	Flock 71	Dead / Moribund	Commercial Layer	No		Negative	Negative	No
2018	Flock 71	Dead / Moribund	Commercial Layer	No		Negative	Negative	No
2018	Flock 71	Dead / Moribund	Commercial Layer	No		Negative	Negative	No
2018	Flock 71	Dead / Moribund	Commercial Layer	No		Negative	Negative	No
2018	Flock 71	Dead / Moribund	Commercial Layer	No		Negative	Negative	No
2018	Flock 71	Dead / Moribund	Commercial Layer	No		Negative	Negative	No
2018	Flock 71	Dead / Moribund	Commercial Layer	No		Negative	Negative	No
2018	Flock 71	Dead / Moribund	Commercial Layer	No		Negative	Negative	No
2018	Flock 71	Dead / Moribund	Commercial Layer	No		Negative	Negative	No
2018	Flock 71	Dead / Moribund	Commercial Layer	No		Negative	Negative	No
2018	Flock 71	Dead / Moribund	Commercial Layer	No		Negative	Negative	No
2018	Flock 72	Apparently Healthy	Commercial Layer	Yes	Live - Mukteswar	Negative	Negative	No
2018	Flock 72	Apparently Healthy	Commercial Layer	Yes	Live - Mukteswar	Negative	Negative	No
2018	Flock 72	Apparently Healthy	Commercial Layer	Yes	Live - Mukteswar	Negative	Negative	No
2018	Flock 72	Apparently Healthy	Commercial Layer	Yes	Live - Mukteswar	Negative	Negative	No
2018	Flock 72	Apparently Healthy	Commercial Layer	Yes	Live - Mukteswar	Negative	Negative	No
2018	Flock 72	Apparently Healthy	Commercial Layer	Yes	Live - Mukteswar	Negative	Negative	No
2018	Flock 72	Apparently Healthy	Commercial Layer	Yes	Live - Mukteswar	Negative	Negative	No
2018	Flock 72	Apparently Healthy	Commercial Layer	Yes	Live - Mukteswar	Negative	Negative	No
2018	Flock 72	Apparently Healthy	Commercial Layer	Yes	Live - Mukteswar	Negative	Negative	No
2018	Flock 72	Apparently Healthy	Commercial Layer	Yes	Live - Mukteswar	Negative	Negative	No
2018	Flock 72	Apparently Healthy	Commercial Layer	Yes	Live - Mukteswar	Negative	Negative	No
2018	Flock 72	Apparently Healthy	Commercial Layer	Yes	Live - Mukteswar	Negative	Negative	No
2018	Flock 72	Apparently Healthy	Commercial Layer	Yes	Live - Mukteswar	Negative	Negative	No
2018	Flock 73	Apparently Healthy	Duck	No		Negative	Negative	No
2018	Flock 73	Apparently Healthy	Duck	No		Negative	Negative	No
2018	Flock 73	Apparently Healthy	Duck	No		Negative	Negative	No
2018	Flock 73	Apparently Healthy	Duck	No		Negative	Negative	No
2018	Flock 73	Apparently Healthy	Duck	No		Negative	Negative	No
2018	Flock 73	Apparently Healthy	Duck	No		Negative	Negative	No
2018	Flock 73	Apparently Healthy	Duck	No		Negative	Negative	No
2018	Flock 73	Apparently Healthy	Duck	No		Negative	Negative	No
2018	Flock 73	Apparently Healthy	Duck	No		Negative	Negative	No
2018	Flock 73	Apparently Healthy	Duck	No		Negative	Negative	No
2018	Flock 74	Apparently Healthy	Commercial Layer	Yes	Live - Mukteswar	Negative	Negative	No
2018	Flock 74	Apparently Healthy	Commercial Layer	Yes	Live - Mukteswar	Negative	Negative	No
2018	Flock 74	Apparently Healthy	Commercial Layer	Yes	Live - Mukteswar	Negative	Negative	No
2018	Flock 74	Apparently Healthy	Commercial Layer	Yes	Live - Mukteswar	Negative	Negative	No
2018	Flock 75	Apparently Healthy	Commercial Layer	No		Negative	Negative	No
2018	Flock 75	Apparently Healthy	Commercial Layer	No		Negative	Negative	No
2018	Flock 75	Apparently Healthy	Commercial Layer	No		Negative	Negative	No
2018	Flock 75	Apparently Healthy	Commercial Layer	No		Negative	Negative	No
2018	Flock 75	Apparently Healthy	Commercial Layer	No		Negative	Negative	No
2018	Flock 75	Apparently Healthy	Commercial Layer	No		Negative	Negative	No
2018	Flock 75	Apparently Healthy	Commercial Layer	No		Negative	Negative	No
2018	Flock 75	Apparently Healthy	Commercial Layer	No		Negative	Negative	No
2018	Flock 75	Apparently Healthy	Commercial Layer	No		Negative	Negative	No
2019	Flock 76	Sick	Backyard Poultry	Yes	Live - La Sota	Negative	Negative	No
2019	Flock 76	Sick	Backyard Poultry	Yes	Live - La Sota	Negative	Negative	No
2019	Flock 76	Sick	Backyard Poultry	Yes	Live - La Sota	Negative	Negative	No
2019	Flock 76	Sick	Backyard Poultry	Yes	Live - La Sota	Negative	Negative	No
2019	Flock 76	Sick	Backyard Poultry	Yes	Live - La Sota	Negative	Negative	No
2019	Flock 76	Sick	Backyard Poultry	Yes	Live - La Sota	Negative	Negative	No
2019	Flock 76	Sick	Backyard Poultry	Yes	Live - La Sota	Negative	Negative	No
2019	Flock 76	Sick	Backyard Poultry	Yes	Live - La Sota	Negative	Negative	No
2019	Flock 76	Sick	Backyard Poultry	Yes	Live - La Sota	Negative	Negative	No
2019	Flock 76	Sick	Backyard Poultry	Yes	Live - La Sota	Negative	Negative	No
2019	Flock 76	Sick	Backyard Poultry	Yes	Live - La Sota	Negative	Negative	No
2019	Flock 76	Sick	Backyard Poultry	Yes	Live - La Sota	Negative	Negative	No
2019	Flock 76	Sick	Backyard Poultry	Yes	Live - La Sota	Negative	Negative	No
2019	Flock 76	Dead / Moribund	Backyard Poultry	Yes	Live - La Sota	Negative	Negative	No
2019	Flock 76	Dead / Moribund	Backyard Poultry	Yes	Live - La Sota	Negative	Negative	No
2019	Flock 76	Dead / Moribund	Backyard Poultry	Yes	Live - La Sota	Negative	Negative	No
2019	Flock 76	Dead / Moribund	Backyard Poultry	Yes	Live - La Sota	Negative	Negative	No
2019	Flock 77	Sick	Commercial Broiler	Yes	Live - La Sota	Negative	Negative	No
2019	Flock 77	Sick	Commercial Broiler	Yes	Live - La Sota	Negative	Negative	No
2019	Flock 77	Sick	Commercial Broiler	Yes	Live - La Sota	Negative	Negative	No
2019	Flock 77	Sick	Commercial Broiler	Yes	Live - La Sota	Negative	Negative	No
2019	Flock 77	Sick	Commercial Broiler	Yes	Live - La Sota	Negative	Negative	No
2019	Flock 77	Sick	Commercial Broiler	Yes	Live - La Sota	Negative	Negative	No
2019	Flock 77	Sick	Commercial Broiler	Yes	Live - La Sota	Negative	Negative	No
2019	Flock 77	Sick	Commercial Broiler	Yes	Live - La Sota	Negative	Negative	No
2019	Flock 77	Sick	Commercial Broiler	Yes	Live - La Sota	Negative	Negative	No
2019	Flock 77	Sick	Commercial Broiler	Yes	Live - La Sota	Negative	Negative	No
2019	Flock 77	Sick	Commercial Broiler	Yes	Live - La Sota	Negative	Negative	No
2019	Flock 77	Sick	Commercial Broiler	Yes	Live - La Sota	Negative	Negative	No
2019	Flock 77	Sick	Commercial Broiler	Yes	Live - La Sota	Negative	Negative	No
2019	Flock 77	Sick	Commercial Broiler	Yes	Live - La Sota	Negative	Negative	No
2019	Flock 77	Sick	Commercial Broiler	Yes	Live - La Sota	Negative	Negative	No
2019	Flock 77	Sick	Commercial Broiler	Yes	Live - La Sota	Negative	Negative	No
2019	Flock 77	Sick	Commercial Broiler	Yes	Live - La Sota	Negative	Negative	No
2019	Flock 77	Sick	Commercial Broiler	Yes	Live - La Sota	Negative	Negative	No
2019	Flock 77	Sick	Commercial Broiler	Yes	Live - La Sota	Negative	Negative	No
2019	Flock 77	Sick	Commercial Broiler	Yes	Live - La Sota	Negative	Negative	No
2019	Flock 77	Sick	Commercial Broiler	Yes	Live - La Sota	Negative	Negative	No
2019	Flock 77	Sick	Commercial Broiler	Yes	Live - La Sota	Negative	Negative	No
2019	Flock 77	Sick	Commercial Broiler	Yes	Live - La Sota	Negative	Negative	No
2019	Flock 77	Sick	Commercial Broiler	Yes	Live - La Sota	Negative	Negative	No
2019	Flock 77	Sick	Commercial Broiler	Yes	Live - La Sota	Negative	Negative	No
2019	Flock 77	Sick	Commercial Broiler	Yes	Live - La Sota	Negative	Negative	No
2019	Flock 77	Sick	Commercial Broiler	Yes	Live - La Sota	Negative	Negative	No
2019	Flock 77	Sick	Commercial Broiler	Yes	Live - La Sota	Negative	Negative	No
2019	Flock 77	Sick	Commercial Broiler	Yes	Live - La Sota	Negative	Negative	No
2019	Flock 77	Sick	Commercial Broiler	Yes	Live - La Sota	Negative	Negative	No
2019	Flock 77	Sick	Commercial Broiler	Yes	Live - La Sota	Negative	Negative	No
2019	Flock 77	Sick	Commercial Broiler	Yes	Live - La Sota	Negative	Negative	No
2019	Flock 77	Sick	Commercial Broiler	Yes	Live - La Sota	Negative	Negative	No
2019	Flock 77	Sick	Commercial Broiler	Yes	Live - La Sota	Negative	Negative	No
2019	Flock 77	Sick	Commercial Broiler	Yes	Live - La Sota	Negative	Negative	No
2019	Flock 77	Sick	Commercial Broiler	Yes	Live - La Sota	Negative	Negative	No
2019	Flock 77	Sick	Commercial Broiler	Yes	Live - La Sota	Negative	Negative	No
2019	Flock 77	Sick	Commercial Broiler	Yes	Live - La Sota	Negative	Negative	No
2019	Flock 77	Sick	Commercial Broiler	Yes	Live - La Sota	Negative	Negative	No
2019	Flock 77	Sick	Commercial Broiler	Yes	Live - La Sota	Negative	Negative	No
2019	Flock 77	Sick	Commercial Broiler	Yes	Live - La Sota	Negative	Negative	No
2019	Flock 77	Sick	Commercial Broiler	Yes	Live - La Sota	Negative	Negative	No
2019	Flock 77	Sick	Commercial Broiler	Yes	Live - La Sota	Negative	Negative	No
2019	Flock 77	Sick	Commercial Broiler	Yes	Live - La Sota	Negative	Negative	No
2019	Flock 77	Sick	Commercial Broiler	Yes	Live - La Sota	Negative	Negative	No
2019	Flock 77	Sick	Commercial Broiler	Yes	Live - La Sota	Negative	Negative	No
2019	Flock 77	Sick	Commercial Broiler	Yes	Live - La Sota	Negative	Negative	No
2019	Flock 77	Sick	Commercial Broiler	Yes	Live - La Sota	Negative	Negative	No
2019	Flock 77	Sick	Commercial Broiler	Yes	Live - La Sota	Negative	Negative	No
2019	Flock 77	Sick	Commercial Broiler	Yes	Live - La Sota	Negative	Negative	No
2019	Flock 77	Sick	Commercial Broiler	Yes	Live - La Sota	Negative	Negative	No
2019	Flock 77	Sick	Commercial Broiler	Yes	Live - La Sota	Negative	Negative	No
2019	Flock 77	Sick	Commercial Broiler	Yes	Live - La Sota	Negative	Negative	No
2019	Flock 77	Sick	Commercial Broiler	Yes	Live - La Sota	Negative	Negative	No
2019	Flock 77	Sick	Commercial Broiler	Yes	Live - La Sota	Negative	Negative	No
2019	Flock 77	Sick	Commercial Broiler	Yes	Live - La Sota	Negative	Negative	No
2019	Flock 77	Sick	Commercial Broiler	Yes	Live - La Sota	Negative	Negative	No
2019	Flock 77	Sick	Commercial Broiler	Yes	Live - La Sota	Negative	Negative	No
2019	Flock 77	Sick	Commercial Broiler	Yes	Live - La Sota	Negative	Negative	No
2019	Flock 77	Sick	Commercial Broiler	Yes	Live - La Sota	Negative	Negative	No
2019	Flock 77	Sick	Commercial Broiler	Yes	Live - La Sota	Negative	Negative	No
2019	Flock 77	Sick	Commercial Broiler	Yes	Live - La Sota	Negative	Negative	No
2019	Flock 77	Sick	Commercial Broiler	Yes	Live - La Sota	Negative	Negative	No
2019	Flock 77	Sick	Commercial Broiler	Yes	Live - La Sota	Negative	Negative	No
2019	Flock 77	Sick	Commercial Broiler	Yes	Live - La Sota	Negative	Negative	No
2018	Flock 78	Apparently Healthy	Commercial Layer	Yes	Live - Mukteswar	Negative	Negative	No
2018	Flock 79	Apparently Healthy	Commercial Layer	Yes	Live - Mukteswar	Negative	Negative	No
2018	Flock 79	Apparently Healthy	Commercial Layer	Yes	Live - Mukteswar	Negative	Negative	No
2018	Flock 79	Apparently Healthy	Commercial Layer	Yes	Live - Mukteswar	Negative	Negative	No
2018	Flock 79	Apparently Healthy	Commercial Layer	Yes	Live - Mukteswar	Negative	Negative	No
2018	Flock 79	Apparently Healthy	Commercial Layer	Yes	Live - Mukteswar	Negative	Negative	No
2018	Flock 80	Apparently Healthy	Commercial Layer	No		Negative	Negative	No
2018	Flock 80	Apparently Healthy	Commercial Layer	No		Negative	Negative	No
2018	Flock 80	Apparently Healthy	Commercial Layer	No		Negative	Negative	No
2018	Flock 80	Apparently Healthy	Commercial Layer	No		Negative	Negative	No
2018	Flock 80	Apparently Healthy	Commercial Layer	No		Negative	Negative	No
2018	Flock 80	Apparently Healthy	Commercial Layer	No		Negative	Negative	No
2018	Flock 80	Apparently Healthy	Commercial Layer	No		Negative	Negative	No
2018	Flock 80	Apparently Healthy	Commercial Layer	No		Negative	Negative	No
2018	Flock 80	Apparently Healthy	Commercial Layer	No		Negative	Negative	No
2018	Flock 80	Apparently Healthy	Commercial Layer	No		Negative	Negative	No
2019	Flock 81	Sick	Commercial Layer	Yes	Live - Mukteswar	Negative	Negative	No
2019	Flock 81	Sick	Commercial Layer	Yes	Live - Mukteswar	Negative	Negative	No
2019	Flock 81	Sick	Commercial Layer	Yes	Live - Mukteswar	Negative	Negative	No
2018	Flock 82	Apparently Healthy	Backyard Poultry	Do not know / Cannot find out	Unknown / Cannot find out	Negative	Negative	No
2018	Flock 83	Apparently Healthy	Commercial Layer	Yes	Live - Mukteswar	Negative	Negative	No
2018	Flock 83	Apparently Healthy	Commercial Layer	Yes	Live - Mukteswar	Negative	Negative	No
2018	Flock 83	Apparently Healthy	Commercial Layer	Yes	Live - Mukteswar	Negative	Negative	No
2018	Flock 83	Apparently Healthy	Commercial Layer	Yes	Live - Mukteswar	Negative	Negative	No
2018	Flock 83	Apparently Healthy	Commercial Layer	Yes	Live - Mukteswar	Negative	Negative	No
2019	Flock 84	Apparently Healthy	Backyard Poultry	Yes	Live - La Sota	Negative	Negative	No
2019	Flock 84	Sick	Backyard Poultry	Yes	Live - La Sota	Negative	Negative	No
2019	Flock 84	Sick	Backyard Poultry	Yes	Live - La Sota	Negative	Negative	No
2019	Flock 84	Sick	Backyard Poultry	Yes	Live - La Sota	Negative	Negative	No
2019	Flock 84	Sick	Backyard Poultry	Yes	Live - La Sota	Negative	Negative	No
2019	Flock 85	Apparently Healthy	Backyard Poultry	Yes	Live - Mukteswar	Negative	Negative	No
2019	Flock 85	Apparently Healthy	Backyard Poultry	Yes	Live - Mukteswar	Negative	Negative	No
2018	Flock 86	Apparently Healthy	Commercial Layer	Yes	Unknown / Cannot find out	Negative	Negative	No
2018	Flock 86	Apparently Healthy	Commercial Layer	Yes	Unknown / Cannot find out	Negative	Negative	No
2018	Flock 86	Apparently Healthy	Commercial Layer	Yes	Unknown / Cannot find out	Negative	Negative	No
2018	Flock 86	Apparently Healthy	Commercial Layer	Yes	Unknown / Cannot find out	26.21	Negative	No
2018	Flock 86	Apparently Healthy	Commercial Layer	Yes	Unknown / Cannot find out	Negative	Negative	No
2018	Flock 86	Apparently Healthy	Commercial Layer	Yes	Unknown / Cannot find out	Negative	Negative	No
2018	Flock 86	Sick	Commercial Layer	Yes	Unknown / Cannot find out	Negative	Negative	No
2018	Flock 86	Sick	Commercial Layer	Yes	Unknown / Cannot find out	Negative	Negative	No
2018	Flock 87	Apparently Healthy	Backyard Poultry	No		Negative	Negative	No
2018	Flock 87	Dead / Moribund	Backyard Poultry	No		34.48	Negative	No
2018	Flock 88	Apparently Healthy	Backyard Poultry	Yes	Live - Mukteswar	Negative	Negative	No
2018	Flock 89	Apparently Healthy	Commercial Layer	Yes	Live - Mukteswar	Negative	Negative	No
2018	Flock 89	Apparently Healthy	Commercial Layer	Yes	Live - Mukteswar	Negative	Negative	No
2018	Flock 89	Apparently Healthy	Commercial Layer	Yes	Live - Mukteswar	Negative	Negative	No
2018	Flock 89	Apparently Healthy	Commercial Layer	Yes	Live - Mukteswar	Negative	Negative	No
2018	Flock 89	Apparently Healthy	Commercial Layer	Yes	Live - Mukteswar	Negative	Negative	No
2018	Flock 90	Dead / Moribund	Commercial Layer	Yes	Live - Mukteswar	Negative	Negative	No
2018	Flock 90	Dead / Moribund	Commercial Layer	Yes	Live - Mukteswar	Negative	Negative	No
2018	Flock 90	Dead / Moribund	Commercial Layer	Yes	Live - Mukteswar	Negative	Negative	No
2018	Flock 90	Dead / Moribund	Commercial Layer	Yes	Live - Mukteswar	Negative	Negative	No
2018	Flock 90	Sick	Commercial Layer	Yes	Live - Mukteswar	Negative	Negative	No
2018	Flock 90	Sick	Commercial Layer	Yes	Live - Mukteswar	Negative	Negative	No
2018	Flock 90	Sick	Commercial Layer	Yes	Live - Mukteswar	Negative	Negative	No
2018	Flock 90	Apparently Healthy	Commercial Layer	Yes	Live - Mukteswar	Negative	Negative	No
2018	Flock 90	Apparently Healthy	Commercial Layer	Yes	Live - Mukteswar	Negative	Negative	No
2018	Flock 90	Apparently Healthy	Commercial Layer	Yes	Live - Mukteswar	Negative	Negative	No
2018	Flock 90	Apparently Healthy	Commercial Layer	Yes	Live - Mukteswar	Negative	Negative	No
2018	Flock 90	Apparently Healthy	Commercial Layer	Yes	Live - Mukteswar	Negative	Negative	No
2018	Flock 91	Apparently Healthy	Commercial Layer	Yes	Live - Mukteswar	Negative	Negative	No
2018	Flock 91	Apparently Healthy	Commercial Layer	Yes	Live - Mukteswar	Negative	Negative	No
2018	Flock 91	Apparently Healthy	Commercial Layer	Yes	Live - Mukteswar	Negative	Negative	No
2018	Flock 91	Apparently Healthy	Commercial Layer	Yes	Live - Mukteswar	Negative	Negative	No
2018	Flock 91	Apparently Healthy	Commercial Layer	Yes	Live - Mukteswar	Negative	Negative	No
2018	Flock 91	Apparently Healthy	Commercial Layer	Yes	Live - Mukteswar	Negative	Negative	No
2018	Flock 91	Apparently Healthy	Commercial Layer	Yes	Live - Mukteswar	Negative	Negative	No
2018	Flock 91	Apparently Healthy	Commercial Layer	Yes	Live - Mukteswar	Negative	Negative	No
2018	Flock 91	Apparently Healthy	Commercial Layer	Yes	Live - Mukteswar	Negative	Negative	No
2018	Flock 91	Apparently Healthy	Commercial Layer	Yes	Live - Mukteswar	Negative	Negative	No
2018	Flock 91	Apparently Healthy	Commercial Layer	Yes	Live - Mukteswar	Negative	Negative	No
2018	Flock 91	Apparently Healthy	Commercial Layer	Yes	Live - Mukteswar	Negative	Negative	No
2018	Flock 91	Apparently Healthy	Commercial Layer	Yes	Live - Mukteswar	Negative	Negative	No
2018	Flock 91	Apparently Healthy	Commercial Layer	Yes	Live - Mukteswar	Negative	Negative	No
2018	Flock 91	Apparently Healthy	Commercial Layer	Yes	Live - Mukteswar	Negative	Negative	No
2018	Flock 91	Apparently Healthy	Commercial Layer	Yes	Live - Mukteswar	Negative	Negative	No
2018	Flock 91	Apparently Healthy	Commercial Layer	Yes	Live - Mukteswar	Negative	Negative	No
2018	Flock 91	Apparently Healthy	Commercial Layer	Yes	Live - Mukteswar	Negative	Negative	No
2018	Flock 91	Apparently Healthy	Commercial Layer	Yes	Live - Mukteswar	Negative	Negative	No
2018	Flock 91	Apparently Healthy	Commercial Layer	Yes	Live - Mukteswar	Negative	Negative	No
2018	Flock 92	Sick	Commercial Broiler	Yes	Live - La Sota	Negative	Negative	No
2018	Flock 92	Sick	Commercial Broiler	Yes	Live - La Sota	Negative	Negative	No
2018	Flock 92	Sick	Commercial Broiler	Yes	Live - La Sota	Negative	Negative	No
2018	Flock 92	Sick	Commercial Broiler	Yes	Live - La Sota	Negative	Negative	No
2018	Flock 92	Sick	Commercial Broiler	Yes	Live - La Sota	Negative	Negative	No
2018	Flock 92	Sick	Commercial Broiler	Yes	Live - La Sota	Negative	Negative	No
2018	Flock 92	Sick	Commercial Broiler	Yes	Live - La Sota	Negative	Negative	No
2018	Flock 92	Sick	Commercial Broiler	Yes	Live - La Sota	Negative	Negative	No
2018	Flock 92	Sick	Commercial Broiler	Yes	Live - La Sota	Negative	Negative	No
2018	Flock 92	Sick	Commercial Broiler	Yes	Live - La Sota	Negative	Negative	No
2018	Flock 92	Dead / Moribund	Commercial Broiler	Yes	Live - La Sota	Negative	Negative	No
2018	Flock 92	Dead / Moribund	Commercial Broiler	Yes	Live - La Sota	Negative	Negative	No
2019	Flock 93	Apparently Healthy	Commercial Layer	No		Negative	Negative	Yes
2019	Flock 93	Apparently Healthy	Commercial Layer	No		Negative	Negative	Yes
2019	Flock 93	Apparently Healthy	Commercial Layer	No		Negative	Negative	Yes
2019	Flock 93	Apparently Healthy	Commercial Layer	No		Negative	Negative	Yes
2019	Flock 93	Apparently Healthy	Commercial Layer	No		Negative	Negative	Yes
2019	Flock 93	Apparently Healthy	Commercial Layer	No		Negative	Negative	Yes
2018	Flock 94	Apparently Healthy	Commercial Layer	Yes	Live - Mukteswar	Negative	Negative	No
2018	Flock 94	Apparently Healthy	Commercial Layer	Yes	Live - Mukteswar	Negative	Negative	No
2018	Flock 94	Apparently Healthy	Commercial Layer	Yes	Live - Mukteswar	Negative	Negative	No
2018	Flock 94	Apparently Healthy	Commercial Layer	Yes	Live - Mukteswar	Negative	Negative	No
2018	Flock 94	Apparently Healthy	Commercial Layer	Yes	Live - Mukteswar	Negative	Negative	No
2018	Flock 94	Apparently Healthy	Commercial Layer	Yes	Live - Mukteswar	Negative	Negative	No
2018	Flock 94	Apparently Healthy	Commercial Layer	Yes	Live - Mukteswar	Negative	Negative	No
2018	Flock 94	Apparently Healthy	Commercial Layer	Yes	Live - Mukteswar	Negative	Negative	No
2018	Flock 94	Apparently Healthy	Commercial Layer	Yes	Live - Mukteswar	Negative	Negative	No
2018	Flock 94	Apparently Healthy	Commercial Layer	Yes	Live - Mukteswar	Negative	Negative	No
2018	Flock 94	Apparently Healthy	Commercial Layer	Yes	Live - Mukteswar	Negative	Negative	No
2019	Flock 95	Apparently Healthy	Commercial Layer	Yes	Live - Mukteswar	Negative	Negative	No
2019	Flock 95	Apparently Healthy	Commercial Layer	Yes	Live - Mukteswar	Negative	Negative	No
2019	Flock 95	Apparently Healthy	Commercial Layer	Yes	Live - Mukteswar	Negative	Negative	No
2019	Flock 95	Apparently Healthy	Commercial Layer	Yes	Live - Mukteswar	Negative	Negative	No
2019	Flock 95	Apparently Healthy	Commercial Layer	Yes	Live - Mukteswar	Negative	Negative	No
2019	Flock 95	Apparently Healthy	Commercial Layer	Yes	Live - Mukteswar	Negative	Negative	No
2019	Flock 95	Apparently Healthy	Commercial Layer	Yes	Live - Mukteswar	Negative	Negative	No
2019	Flock 95	Apparently Healthy	Commercial Layer	Yes	Live - Mukteswar	Negative	Negative	No
2019	Flock 96	Apparently Healthy	Backyard Poultry	No		Negative	Negative	Yes
2019	Flock 96	Apparently Healthy	Backyard Poultry	No		Negative	Negative	Yes
2019	Flock 96	Apparently Healthy	Backyard Poultry	No		Negative	Negative	Yes
2018	Flock 97	Apparently Healthy	Commercial Broiler	Yes	Live - La Sota	Negative	Negative	No
2018	Flock 97	Apparently Healthy	Commercial Broiler	Yes	Live - La Sota	Negative	Negative	No
2018	Flock 97	Apparently Healthy	Commercial Broiler	Yes	Live - La Sota	Negative	Negative	No
2018	Flock 97	Apparently Healthy	Commercial Broiler	Yes	Live - La Sota	Negative	Negative	No
2018	Flock 97	Apparently Healthy	Commercial Broiler	Yes	Live - La Sota	Negative	Negative	No
2018	Flock 97	Apparently Healthy	Commercial Broiler	Yes	Live - La Sota	Negative	Negative	No
2018	Flock 97	Apparently Healthy	Commercial Broiler	Yes	Live - La Sota	Negative	Negative	No
2018	Flock 97	Apparently Healthy	Commercial Broiler	Yes	Live - La Sota	Negative	Negative	No
2018	Flock 97	Apparently Healthy	Commercial Broiler	Yes	Live - La Sota	Negative	Negative	No
2018	Flock 97	Apparently Healthy	Commercial Broiler	Yes	Live - La Sota	32.23	Negative	No
2018	Flock 98	Sick	Commercial Layer	No		Negative	Negative	No
2018	Flock 98	Sick	Commercial Layer	No		Negative	Negative	No
2018	Flock 98	Sick	Commercial Layer	No		Negative	Negative	No
2018	Flock 98	Sick	Commercial Layer	No		Negative	Negative	No
2018	Flock 98	Sick	Commercial Layer	No		Negative	Negative	No
2018	Flock 98	Sick	Commercial Layer	No		Negative	Negative	No
2018	Flock 98	Sick	Commercial Layer	No		33.21	Negative	No
2018	Flock 98	Sick	Commercial Layer	No		Negative	Negative	No
2018	Flock 98	Sick	Commercial Layer	No		31.7	Negative	No
2018	Flock 98	Sick	Commercial Layer	No		Negative	Negative	No
2018	Flock 98	Sick	Commercial Layer	No		Negative	Negative	No
2018	Flock 98	Sick	Commercial Layer	No		Negative	Negative	No
2018	Flock 98	Sick	Commercial Layer	No		Negative	Negative	No
2018	Flock 98	Sick	Commercial Layer	No		Negative	Negative	No
2018	Flock 98	Sick	Commercial Layer	No		Negative	Negative	No
2018	Flock 98	Sick	Commercial Layer	No		Negative	Negative	No
2018	Flock 98	Sick	Commercial Layer	No		Negative	Negative	No
2018	Flock 98	Sick	Commercial Layer	No		Negative	Negative	No
2018	Flock 98	Sick	Commercial Layer	No		Negative	Negative	No
2018	Flock 98	Sick	Commercial Layer	No		Negative	Negative	No
2018	Flock 98	Dead / Moribund	Commercial Layer	No		Negative	Negative	No
2018	Flock 98	Dead / Moribund	Commercial Layer	No		Negative	Negative	No
2018	Flock 98	Dead / Moribund	Commercial Layer	No		Negative	Negative	No
2018	Flock 98	Dead / Moribund	Commercial Layer	No		Negative	Negative	No
2018	Flock 98	Dead / Moribund	Commercial Layer	No		Negative	Negative	No
2018	Flock 98	Dead / Moribund	Commercial Layer	No		Negative	Negative	No
2018	Flock 98	Dead / Moribund	Commercial Layer	No		Negative	Negative	No
2018	Flock 98	Dead / Moribund	Commercial Layer	No		Negative	Negative	No
2018	Flock 98	Dead / Moribund	Commercial Layer	No		Negative	Negative	No
2018	Flock 98	Dead / Moribund	Commercial Layer	No		Negative	Negative	No
2018	Flock 98	Dead / Moribund	Commercial Layer	No		Negative	Negative	No
2018	Flock 98	Dead / Moribund	Commercial Layer	No		Negative	Negative	No
2018	Flock 98	Dead / Moribund	Commercial Layer	No		Negative	Negative	No
2018	Flock 98	Dead / Moribund	Commercial Layer	No		Negative	Negative	No
2018	Flock 98	Dead / Moribund	Commercial Layer	No		Negative	Negative	No
2018	Flock 98	Dead / Moribund	Commercial Layer	No		Negative	Negative	No
2018	Flock 98	Dead / Moribund	Commercial Layer	No		Negative	Negative	No
2018	Flock 98	Dead / Moribund	Commercial Layer	No		Negative	Negative	No
2018	Flock 98	Dead / Moribund	Commercial Layer	No		Negative	Negative	No
2018	Flock 99	Apparently Healthy	Commercial Broiler	Yes	Live - La Sota	Negative	Negative	Yes
2018	Flock 99	Apparently Healthy	Commercial Broiler	Yes	Live - La Sota	33.91	Negative	Yes
2018	Flock 99	Apparently Healthy	Commercial Broiler	Yes	Live - La Sota	35	Negative	Yes
2018	Flock 99	Apparently Healthy	Commercial Broiler	Yes	Live - La Sota	Negative	Negative	Yes
2018	Flock 99	Apparently Healthy	Commercial Broiler	Yes	Live - La Sota	31.85	Negative	Yes
2018	Flock 99	Apparently Healthy	Commercial Broiler	Yes	Live - La Sota	Negative	Negative	Yes
2018	Flock 99	Apparently Healthy	Commercial Broiler	Yes	Live - La Sota	34.21	Negative	Yes
2018	Flock 99	Apparently Healthy	Commercial Broiler	Yes	Live - La Sota	Negative	Negative	Yes
2018	Flock 99	Apparently Healthy	Commercial Broiler	Yes	Live - La Sota	Negative	Negative	Yes
2018	Flock 99	Apparently Healthy	Commercial Broiler	Yes	Live - La Sota	31.76	Negative	Yes
2018	Flock 99	Apparently Healthy	Commercial Broiler	Yes	Live - La Sota	Negative	Negative	Yes
2018	Flock 99	Apparently Healthy	Commercial Broiler	Yes	Live - La Sota	Negative	Negative	Yes
2018	Flock 99	Apparently Healthy	Commercial Broiler	Yes	Live - La Sota	33.55	Negative	Yes
2018	Flock 99	Apparently Healthy	Commercial Broiler	Yes	Live - La Sota	30.14	Negative	Yes
2018	Flock 99	Apparently Healthy	Commercial Broiler	Yes	Live - La Sota	29.37	Negative	Yes
2018	Flock 99	Apparently Healthy	Commercial Broiler	Yes	Live - La Sota	29.61	Negative	Yes
2018	Flock 99	Apparently Healthy	Commercial Broiler	Yes	Live - La Sota	32.9	Negative	Yes
2018	Flock 99	Apparently Healthy	Commercial Broiler	Yes	Live - La Sota	Negative	Negative	Yes
2018	Flock 99	Apparently Healthy	Commercial Broiler	Yes	Live - La Sota	Negative	Negative	Yes
2018	Flock 99	Apparently Healthy	Commercial Broiler	Yes	Live - La Sota	Negative	Negative	Yes
2018	Flock 99	Apparently Healthy	Commercial Broiler	Yes	Live - La Sota	Negative	Negative	Yes
2018	Flock 99	Apparently Healthy	Commercial Broiler	Yes	Live - La Sota	29.26	Negative	Yes
2018	Flock 99	Apparently Healthy	Commercial Broiler	Yes	Live - La Sota	Negative	Negative	Yes
2018	Flock 99	Apparently Healthy	Commercial Broiler	Yes	Live - La Sota	Negative	Negative	Yes
2018	Flock 99	Apparently Healthy	Commercial Broiler	Yes	Live - La Sota	29.49	Negative	Yes
2018	Flock 99	Apparently Healthy	Commercial Broiler	Yes	Live - La Sota	Negative	Negative	Yes
2018	Flock 99	Apparently Healthy	Commercial Broiler	Yes	Live - La Sota	Negative	Negative	Yes
2018	Flock 99	Apparently Healthy	Commercial Broiler	Yes	Live - La Sota	28	Negative	Yes
2018	Flock 99	Apparently Healthy	Commercial Broiler	Yes	Live - La Sota	Negative	Negative	Yes
2018	Flock 99	Apparently Healthy	Commercial Broiler	Yes	Live - La Sota	30.65	Negative	Yes
2018	Flock 99	Apparently Healthy	Commercial Broiler	Yes	Live - La Sota	31.18	Negative	Yes
2018	Flock 99	Apparently Healthy	Commercial Broiler	Yes	Live - La Sota	Negative	Negative	Yes
2018	Flock 99	Apparently Healthy	Commercial Broiler	Yes	Live - La Sota	25	Negative	Yes
2018	Flock 99	Apparently Healthy	Commercial Broiler	Yes	Live - La Sota	33.3	Negative	Yes
2018	Flock 99	Apparently Healthy	Commercial Broiler	Yes	Live - La Sota	Negative	Negative	Yes
2018	Flock 99	Apparently Healthy	Commercial Broiler	Yes	Live - La Sota	32.17	Negative	Yes
2018	Flock 99	Apparently Healthy	Commercial Broiler	Yes	Live - La Sota	28.01	Negative	Yes
2018	Flock 99	Apparently Healthy	Commercial Broiler	Yes	Live - La Sota	Negative	Negative	Yes
2018	Flock 99	Apparently Healthy	Commercial Broiler	Yes	Live - La Sota	32	Negative	Yes
2018	Flock 99	Apparently Healthy	Commercial Broiler	Yes	Live - La Sota	Negative	Negative	Yes
2018	Flock 99	Apparently Healthy	Commercial Broiler	Yes	Live - La Sota	Negative	Negative	Yes
2018	Flock 99	Apparently Healthy	Commercial Broiler	Yes	Live - La Sota	31.13	Negative	Yes
2018	Flock 99	Apparently Healthy	Commercial Broiler	Yes	Live - La Sota	Negative	Negative	Yes
2018	Flock 99	Apparently Healthy	Commercial Broiler	Yes	Live - La Sota	Negative	Negative	Yes
2018	Flock 99	Apparently Healthy	Commercial Broiler	Yes	Live - La Sota	29.09	Negative	Yes
2018	Flock 99	Apparently Healthy	Commercial Broiler	Yes	Live - La Sota	25.32	Negative	Yes
2018	Flock 99	Apparently Healthy	Commercial Broiler	Yes	Live - La Sota	30.43	Negative	Yes
2018	Flock 99	Apparently Healthy	Commercial Broiler	Yes	Live - La Sota	32.69	Negative	Yes
2018	Flock 99	Apparently Healthy	Commercial Broiler	Yes	Live - La Sota	32.98	Negative	Yes
2018	Flock 99	Apparently Healthy	Commercial Broiler	Yes	Live - La Sota	Negative	Negative	Yes
2019	Flock 100	Recovered	Commercial Layer	No		Negative	Negative	No
2019	Flock 100	Recovered	Commercial Layer	No		Negative	Negative	No
2019	Flock 100	Recovered	Commercial Layer	No		Negative	Negative	No
2019	Flock 100	Recovered	Commercial Layer	No		Negative	Negative	No
2019	Flock 100	Recovered	Commercial Layer	No		Negative	Negative	No
2019	Flock 100	Recovered	Commercial Layer	No		Negative	Negative	No
2019	Flock 100	Recovered	Commercial Layer	No		Negative	Negative	No
2019	Flock 100	Recovered	Commercial Layer	No		Negative	Negative	No
2019	Flock 100	Recovered	Commercial Layer	No		Negative	Negative	No
2019	Flock 100	Dead / Moribund	Commercial Layer	No		Negative	Negative	No
2019	Flock 100	Dead / Moribund	Commercial Layer	No		Negative	Negative	No
2019	Flock 100	Dead / Moribund	Commercial Layer	No		Negative	Negative	No
2018	Flock 101	Sick	Commercial Broiler	Yes	Live - La Sota	34.89	Negative	No
2018	Flock 101	Sick	Commercial Broiler	Yes	Live - La Sota	Negative	Negative	No
2018	Flock 101	Sick	Commercial Broiler	Yes	Live - La Sota	Negative	Negative	No
2018	Flock 101	Sick	Commercial Broiler	Yes	Live - La Sota	Negative	Negative	No
2018	Flock 101	Sick	Commercial Broiler	Yes	Live - La Sota	Negative	Negative	No
2018	Flock 101	Sick	Commercial Broiler	Yes	Live - La Sota	34.28	Negative	No
2018	Flock 101	Sick	Commercial Broiler	Yes	Live - La Sota	Negative	Negative	No
2018	Flock 101	Sick	Commercial Broiler	Yes	Live - La Sota	22.35	Negative	No
2018	Flock 101	Sick	Commercial Broiler	Yes	Live - La Sota	32.97	Negative	No
2018	Flock 101	Sick	Commercial Broiler	Yes	Live - La Sota	Negative	Negative	No
2018	Flock 101	Sick	Commercial Broiler	Yes	Live - La Sota	33.54	Negative	No
2018	Flock 101	Sick	Commercial Broiler	Yes	Live - La Sota	Negative	Negative	No
2018	Flock 101	Sick	Commercial Broiler	Yes	Live - La Sota	34.91	Negative	No
2018	Flock 101	Sick	Commercial Broiler	Yes	Live - La Sota	Negative	Negative	No
2018	Flock 101	Sick	Commercial Broiler	Yes	Live - La Sota	27.68	Negative	No
2018	Flock 101	Sick	Commercial Broiler	Yes	Live - La Sota	30.42	Negative	No
2018	Flock 101	Sick	Commercial Broiler	Yes	Live - La Sota	Negative	Negative	No
2018	Flock 101	Sick	Commercial Broiler	Yes	Live - La Sota	30.56	Negative	No
2018	Flock 101	Sick	Commercial Broiler	Yes	Live - La Sota	31.36	Negative	No
2018	Flock 101	Sick	Commercial Broiler	Yes	Live - La Sota	Negative	Negative	No
2018	Flock 101	Sick	Commercial Broiler	Yes	Live - La Sota	29.29	Negative	No
2018	Flock 101	Sick	Commercial Broiler	Yes	Live - La Sota	Negative	Negative	No
2018	Flock 101	Sick	Commercial Broiler	Yes	Live - La Sota	32.29	Negative	No
2018	Flock 101	Sick	Commercial Broiler	Yes	Live - La Sota	30.57	Negative	No
2018	Flock 101	Sick	Commercial Broiler	Yes	Live - La Sota	Negative	Negative	No
2018	Flock 101	Sick	Commercial Broiler	Yes	Live - La Sota	Negative	Negative	No
2018	Flock 101	Sick	Commercial Broiler	Yes	Live - La Sota	Negative	Negative	No
2018	Flock 101	Sick	Commercial Broiler	Yes	Live - La Sota	Negative	Negative	No
2018	Flock 101	Sick	Commercial Broiler	Yes	Live - La Sota	Negative	Negative	No
2018	Flock 101	Sick	Commercial Broiler	Yes	Live - La Sota	24.79	Negative	No
2018	Flock 101	Sick	Commercial Broiler	Yes	Live - La Sota	29.66	Negative	No
2018	Flock 101	Sick	Commercial Broiler	Yes	Live - La Sota	30.63	Negative	No
2018	Flock 101	Sick	Commercial Broiler	Yes	Live - La Sota	Negative	Negative	No
2018	Flock 101	Sick	Commercial Broiler	Yes	Live - La Sota	Negative	Negative	No
2018	Flock 101	Sick	Commercial Broiler	Yes	Live - La Sota	Negative	Negative	No
2018	Flock 101	Sick	Commercial Broiler	Yes	Live - La Sota	Negative	Negative	No
2018	Flock 101	Sick	Commercial Broiler	Yes	Live - La Sota	33.99	Negative	No
2018	Flock 101	Sick	Commercial Broiler	Yes	Live - La Sota	Negative	Negative	No
2018	Flock 101	Sick	Commercial Broiler	Yes	Live - La Sota	Negative	Negative	No
2018	Flock 101	Sick	Commercial Broiler	Yes	Live - La Sota	Negative	Negative	No
2018	Flock 101	Sick	Commercial Broiler	Yes	Live - La Sota	Negative	Negative	No
2018	Flock 101	Sick	Commercial Broiler	Yes	Live - La Sota	Negative	Negative	No
2018	Flock 101	Sick	Commercial Broiler	Yes	Live - La Sota	34.94	Negative	No
2018	Flock 101	Sick	Commercial Broiler	Yes	Live - La Sota	Negative	Negative	No
2018	Flock 101	Sick	Commercial Broiler	Yes	Live - La Sota	Negative	Negative	No
2018	Flock 101	Sick	Commercial Broiler	Yes	Live - La Sota	26.51	Negative	No
2018	Flock 101	Sick	Commercial Broiler	Yes	Live - La Sota	Negative	Negative	No
2018	Flock 101	Sick	Commercial Broiler	Yes	Live - La Sota	32.32	36.78	No
2018	Flock 101	Sick	Commercial Broiler	Yes	Live - La Sota	29.84	Negative	No
2018	Flock 101	Sick	Commercial Broiler	Yes	Live - La Sota	Negative	Negative	No
2018	Flock 101	Dead / Moribund	Commercial Broiler	Yes	Live - La Sota	31.73	Negative	No
2018	Flock 101	Dead / Moribund	Commercial Broiler	Yes	Live - La Sota	Negative	Negative	No
2018	Flock 101	Sick	Commercial Broiler	Yes	Live - La Sota	Negative	Negative	No
2018	Flock 101	Sick	Commercial Broiler	Yes	Live - La Sota	Negative	Negative	No
2018	Flock 101	Sick	Commercial Broiler	Yes	Live - La Sota	Negative	Negative	No
2018	Flock 101	Sick	Commercial Broiler	Yes	Live - La Sota	Negative	Negative	No
2018	Flock 101	Sick	Commercial Broiler	Yes	Live - La Sota	26.86	Negative	No
2018	Flock 101	Sick	Commercial Broiler	Yes	Live - La Sota	31.33	Negative	No
2018	Flock 101	Sick	Commercial Broiler	Yes	Live - La Sota	Negative	Negative	No
2018	Flock 101	Sick	Commercial Broiler	Yes	Live - La Sota	Negative	Negative	No
2018	Flock 101	Sick	Commercial Broiler	Yes	Live - La Sota	Negative	Negative	No
2018	Flock 101	Sick	Commercial Broiler	Yes	Live - La Sota	Negative	Negative	No
2018	Flock 101	Sick	Commercial Broiler	Yes	Live - La Sota	30.12	Negative	No
2018	Flock 101	Sick	Commercial Broiler	Yes	Live - La Sota	Negative	Negative	No
2018	Flock 101	Sick	Commercial Broiler	Yes	Live - La Sota	Negative	Negative	No
2018	Flock 101	Sick	Commercial Broiler	Yes	Live - La Sota	Negative	Negative	No
2018	Flock 101	Sick	Commercial Broiler	Yes	Live - La Sota	Negative	Negative	No
2018	Flock 101	Sick	Commercial Broiler	Yes	Live - La Sota	34.53	Negative	No
2018	Flock 101	Sick	Commercial Broiler	Yes	Live - La Sota	Negative	Negative	No
2018	Flock 101	Sick	Commercial Broiler	Yes	Live - La Sota	Negative	Negative	No
2018	Flock 101	Sick	Commercial Broiler	Yes	Live - La Sota	Negative	Negative	No
2018	Flock 101	Sick	Commercial Broiler	Yes	Live - La Sota	34.74	Negative	No
2018	Flock 101	Sick	Commercial Broiler	Yes	Live - La Sota	Negative	Negative	No
2018	Flock 101	Sick	Commercial Broiler	Yes	Live - La Sota	Negative	Negative	No
2018	Flock 101	Sick	Commercial Broiler	Yes	Live - La Sota	Negative	Negative	No
2018	Flock 101	Sick	Commercial Broiler	Yes	Live - La Sota	Negative	Negative	No
2018	Flock 101	Sick	Commercial Broiler	Yes	Live - La Sota	Negative	Negative	No
2018	Flock 101	Sick	Commercial Broiler	Yes	Live - La Sota	Negative	Negative	No
2018	Flock 101	Sick	Commercial Broiler	Yes	Live - La Sota	Negative	Negative	No
2018	Flock 101	Sick	Commercial Broiler	Yes	Live - La Sota	Negative	Negative	No
2018	Flock 101	Sick	Commercial Broiler	Yes	Live - La Sota	Negative	Negative	No
2018	Flock 101	Sick	Commercial Broiler	Yes	Live - La Sota	Negative	Negative	No
2018	Flock 101	Sick	Commercial Broiler	Yes	Live - La Sota	Negative	Negative	No
2018	Flock 101	Sick	Commercial Broiler	Yes	Live - La Sota	Negative	Negative	No
2018	Flock 101	Sick	Commercial Broiler	Yes	Live - La Sota	33.46	Negative	No
2018	Flock 101	Sick	Commercial Broiler	Yes	Live - La Sota	Negative	Negative	No
2018	Flock 101	Sick	Commercial Broiler	Yes	Live - La Sota	30.9	Negative	No
2018	Flock 101	Sick	Commercial Broiler	Yes	Live - La Sota	Negative	Negative	No
2018	Flock 101	Sick	Commercial Broiler	Yes	Live - La Sota	Negative	Negative	No
2018	Flock 101	Dead / Moribund	Commercial Broiler	Yes	Live - La Sota	Negative	Negative	No
2018	Flock 101	Dead / Moribund	Commercial Broiler	Yes	Live - La Sota	Negative	Negative	No
2018	Flock 101	Dead / Moribund	Commercial Broiler	Yes	Live - La Sota	34.25	Negative	No
2018	Flock 101	Sick	Commercial Broiler	Yes	Live - La Sota	Negative	Negative	No
2018	Flock 101	Dead / Moribund	Commercial Broiler	Yes	Live - La Sota	Negative	Negative	No
2018	Flock 101	Dead / Moribund	Commercial Broiler	Yes	Live - La Sota	Negative	Negative	No
2018	Flock 101	Dead / Moribund	Commercial Broiler	Yes	Live - La Sota	32.37	Negative	No
2018	Flock 101	Dead / Moribund	Commercial Broiler	Yes	Live - La Sota	32.68	Negative	No
2018	Flock 101	Dead / Moribund	Commercial Broiler	Yes	Live - La Sota	Negative	Negative	No
2018	Flock 101	Dead / Moribund	Commercial Broiler	Yes	Live - La Sota	Negative	Negative	No
2018	Flock 101	Dead / Moribund	Commercial Broiler	Yes	Live - La Sota	Negative	Negative	No
2018	Flock 101	Dead / Moribund	Commercial Broiler	Yes	Live - La Sota	Negative	Negative	No
2018	Flock 102	Apparently Healthy	Commercial Layer	Yes	Inactivated / Vectored / Subunit	Negative	Negative	No
2018	Flock 102	Apparently Healthy	Commercial Layer	Yes	Inactivated / Vectored / Subunit	Negative	Negative	No
2018	Flock 102	Apparently Healthy	Commercial Layer	Yes	Inactivated / Vectored / Subunit	Negative	Negative	No
2018	Flock 102	Apparently Healthy	Commercial Layer	Yes	Inactivated / Vectored / Subunit	Negative	Negative	No
2018	Flock 102	Apparently Healthy	Commercial Layer	Yes	Inactivated / Vectored / Subunit	Negative	Negative	No
2018	Flock 102	Apparently Healthy	Commercial Layer	Yes	Inactivated / Vectored / Subunit	Negative	Negative	No
2018	Flock 102	Apparently Healthy	Commercial Layer	Yes	Inactivated / Vectored / Subunit	Negative	Negative	No
2018	Flock 102	Apparently Healthy	Commercial Layer	Yes	Inactivated / Vectored / Subunit	Negative	Negative	No
2018	Flock 102	Apparently Healthy	Commercial Layer	Yes	Inactivated / Vectored / Subunit	Negative	Negative	No
2018	Flock 102	Apparently Healthy	Commercial Layer	Yes	Inactivated / Vectored / Subunit	Negative	Negative	No
2018	Flock 102	Apparently Healthy	Commercial Layer	Yes	Inactivated / Vectored / Subunit	Negative	Negative	No
2018	Flock 102	Apparently Healthy	Commercial Layer	Yes	Inactivated / Vectored / Subunit	Negative	Negative	No
2018	Flock 102	Apparently Healthy	Commercial Layer	Yes	Inactivated / Vectored / Subunit	Negative	Negative	No
2018	Flock 102	Apparently Healthy	Commercial Layer	Yes	Inactivated / Vectored / Subunit	Negative	Negative	No
2018	Flock 102	Apparently Healthy	Commercial Layer	Yes	Inactivated / Vectored / Subunit	Negative	Negative	No
2018	Flock 102	Apparently Healthy	Commercial Layer	Yes	Inactivated / Vectored / Subunit	Negative	Negative	No
2018	Flock 102	Apparently Healthy	Commercial Layer	Yes	Inactivated / Vectored / Subunit	Negative	Negative	No
2018	Flock 102	Apparently Healthy	Commercial Layer	Yes	Inactivated / Vectored / Subunit	Negative	Negative	No
2018	Flock 102	Apparently Healthy	Commercial Layer	Yes	Inactivated / Vectored / Subunit	Negative	Negative	No
2018	Flock 102	Apparently Healthy	Commercial Layer	Yes	Inactivated / Vectored / Subunit	Negative	Negative	No
2018	Flock 103	Sick	Commercial Layer	No		Negative	Negative	No
2018	Flock 103	Sick	Commercial Layer	No		Negative	Negative	No
2018	Flock 103	Sick	Commercial Layer	No		Negative	Negative	No
2018	Flock 103	Dead / Moribund	Commercial Layer	No		Negative	Negative	No
2018	Flock 104	Apparently Healthy	Commercial Layer	Yes	Live - Mukteswar	Negative	Negative	No
2018	Flock 104	Apparently Healthy	Commercial Layer	Yes	Live - Mukteswar	Negative	Negative	No
2018	Flock 104	Apparently Healthy	Commercial Layer	Yes	Live - Mukteswar	Negative	Negative	No
2018	Flock 104	Apparently Healthy	Commercial Layer	Yes	Live - Mukteswar	Negative	Negative	No
2018	Flock 104	Sick	Commercial Layer	Yes	Live - Mukteswar	Negative	Negative	No
2018	Flock 104	Sick	Commercial Layer	Yes	Live - Mukteswar	34.31	Negative	No
2018	Flock 104	Apparently Healthy	Commercial Layer	Yes	Live - Mukteswar	Negative	Negative	No
2018	Flock 104	Apparently Healthy	Commercial Layer	Yes	Live - Mukteswar	Negative	Negative	No
2018	Flock 104	Apparently Healthy	Commercial Layer	Yes	Live - Mukteswar	Negative	Negative	No
2018	Flock 104	Apparently Healthy	Commercial Layer	Yes	Live - Mukteswar	Negative	Negative	No
2018	Flock 104	Apparently Healthy	Commercial Layer	Yes	Live - Mukteswar	Negative	Negative	No
2018	Flock 104	Apparently Healthy	Commercial Layer	Yes	Live - Mukteswar	Negative	Negative	No
2018	Flock 104	Apparently Healthy	Commercial Layer	Yes	Live - Mukteswar	Negative	Negative	No
2018	Flock 104	Apparently Healthy	Commercial Layer	Yes	Live - Mukteswar	Negative	Negative	No
2018	Flock 104	Apparently Healthy	Commercial Layer	Yes	Live - Mukteswar	Negative	Negative	No
2018	Flock 104	Apparently Healthy	Commercial Layer	Yes	Live - Mukteswar	Negative	Negative	No
2018	Flock 104	Apparently Healthy	Commercial Layer	Yes	Live - Mukteswar	Negative	Negative	No
2018	Flock 104	Apparently Healthy	Commercial Layer	Yes	Live - Mukteswar	Negative	Negative	No
2018	Flock 104	Apparently Healthy	Commercial Layer	Yes	Live - Mukteswar	Negative	Negative	No
2018	Flock 104	Apparently Healthy	Commercial Layer	Yes	Live - Mukteswar	Negative	Negative	No
2018	Flock 104	Apparently Healthy	Commercial Layer	Yes	Live - Mukteswar	Negative	Negative	No
2018	Flock 104	Apparently Healthy	Commercial Layer	Yes	Live - Mukteswar	Negative	Negative	No
2018	Flock 104	Apparently Healthy	Commercial Layer	Yes	Live - Mukteswar	Negative	Negative	No
2018	Flock 104	Apparently Healthy	Commercial Layer	Yes	Live - Mukteswar	Negative	Negative	No
2018	Flock 105	Apparently Healthy	Commercial Layer	Yes	Inactivated / Vectored / Subunit	Negative	Negative	No
2018	Flock 105	Apparently Healthy	Commercial Layer	Yes	Inactivated / Vectored / Subunit	Negative	Negative	No
2018	Flock 105	Apparently Healthy	Commercial Layer	Yes	Inactivated / Vectored / Subunit	Negative	Negative	No
2018	Flock 105	Apparently Healthy	Commercial Layer	Yes	Inactivated / Vectored / Subunit	Negative	Negative	No
2018	Flock 105	Apparently Healthy	Commercial Layer	Yes	Inactivated / Vectored / Subunit	Negative	Negative	No
2018	Flock 105	Apparently Healthy	Commercial Layer	Yes	Inactivated / Vectored / Subunit	Negative	Negative	No
2018	Flock 105	Apparently Healthy	Commercial Layer	Yes	Inactivated / Vectored / Subunit	Negative	Negative	No
2018	Flock 105	Apparently Healthy	Commercial Layer	Yes	Inactivated / Vectored / Subunit	Negative	Negative	No
2018	Flock 105	Apparently Healthy	Commercial Layer	Yes	Inactivated / Vectored / Subunit	Negative	Negative	No
2018	Flock 105	Apparently Healthy	Commercial Layer	Yes	Inactivated / Vectored / Subunit	Negative	Negative	No
2018	Flock 105	Apparently Healthy	Commercial Layer	Yes	Inactivated / Vectored / Subunit	Negative	Negative	No
2018	Flock 105	Apparently Healthy	Commercial Layer	Yes	Inactivated / Vectored / Subunit	Negative	Negative	No
2018	Flock 105	Apparently Healthy	Commercial Layer	Yes	Inactivated / Vectored / Subunit	Negative	Negative	No
2018	Flock 105	Apparently Healthy	Commercial Layer	Yes	Inactivated / Vectored / Subunit	Negative	Negative	No
2018	Flock 105	Apparently Healthy	Commercial Layer	Yes	Inactivated / Vectored / Subunit	Negative	Negative	No
2018	Flock 105	Apparently Healthy	Commercial Layer	Yes	Inactivated / Vectored / Subunit	Negative	Negative	No
2018	Flock 105	Apparently Healthy	Commercial Layer	Yes	Inactivated / Vectored / Subunit	Negative	Negative	No
2018	Flock 105	Apparently Healthy	Commercial Layer	Yes	Inactivated / Vectored / Subunit	Negative	Negative	No
2018	Flock 105	Apparently Healthy	Commercial Layer	Yes	Inactivated / Vectored / Subunit	Negative	Negative	No
2018	Flock 105	Apparently Healthy	Commercial Layer	Yes	Inactivated / Vectored / Subunit	Negative	Negative	No
2018	Flock 105	Sick	Commercial Layer	Yes	Inactivated / Vectored / Subunit	Negative	Negative	No
2018	Flock 105	Sick	Commercial Layer	Yes	Inactivated / Vectored / Subunit	Negative	Negative	No
2018	Flock 106	Apparently Healthy	Duck	No		Negative	Negative	No
2018	Flock 106	Apparently Healthy	Duck	No		Negative	Negative	No
2018	Flock 106	Apparently Healthy	Duck	No		Negative	Negative	No
2018	Flock 106	Apparently Healthy	Duck	No		Negative	Negative	No
2018	Flock 106	Apparently Healthy	Duck	No		Negative	Negative	No
2018	Flock 106	Apparently Healthy	Duck	No		Negative	Negative	No
2018	Flock 106	Apparently Healthy	Duck	No		Negative	Negative	No
2018	Flock 106	Apparently Healthy	Duck	No		Negative	Negative	No
2018	Flock 106	Apparently Healthy	Duck	No		Negative	Negative	No
2018	Flock 106	Apparently Healthy	Duck	No		Negative	Negative	No
2018	Flock 106	Apparently Healthy	Duck	No		Negative	Negative	No
2018	Flock 106	Apparently Healthy	Duck	No		Negative	Negative	No
2018	Flock 106	Apparently Healthy	Duck	No		Negative	Negative	No
2018	Flock 106	Apparently Healthy	Duck	No		Negative	Negative	No
2018	Flock 106	Apparently Healthy	Duck	No		Negative	Negative	No
2018	Flock 106	Apparently Healthy	Duck	No		Negative	Negative	No
2018	Flock 106	Apparently Healthy	Duck	No		Negative	Negative	No
2018	Flock 106	Apparently Healthy	Duck	No		Negative	Negative	No
2018	Flock 106	Apparently Healthy	Duck	No		Negative	Negative	No
2018	Flock 106	Apparently Healthy	Duck	No		Negative	Negative	No
2018	Flock 106	Apparently Healthy	Duck	No		Negative	Negative	No
2018	Flock 106	Apparently Healthy	Duck	No		Negative	Negative	No
2018	Flock 106	Apparently Healthy	Duck	No		Negative	Negative	No
2018	Flock 106	Apparently Healthy	Duck	No		Negative	Negative	No
2018	Flock 106	Apparently Healthy	Duck	No		Negative	Negative	No
2018	Flock 106	Apparently Healthy	Duck	No		Negative	Negative	No
2018	Flock 106	Apparently Healthy	Duck	No		Negative	Negative	No
2018	Flock 106	Apparently Healthy	Duck	No		Negative	Negative	No
2018	Flock 106	Apparently Healthy	Duck	No		Negative	Negative	No
2018	Flock 106	Apparently Healthy	Duck	No		Negative	Negative	No
2018	Flock 106	Apparently Healthy	Duck	No		Negative	Negative	No
2018	Flock 106	Apparently Healthy	Duck	No		Negative	Negative	No
2018	Flock 106	Apparently Healthy	Duck	No		Negative	Negative	No
2018	Flock 106	Apparently Healthy	Duck	No		Negative	Negative	No
2018	Flock 106	Apparently Healthy	Duck	No		Negative	Negative	No
2018	Flock 106	Apparently Healthy	Duck	No		Negative	Negative	No
2018	Flock 106	Apparently Healthy	Duck	No		Negative	Negative	No
2018	Flock 106	Apparently Healthy	Duck	No		Negative	Negative	No
2018	Flock 106	Apparently Healthy	Duck	No		Negative	Negative	No
2018	Flock 106	Apparently Healthy	Duck	No		Negative	Negative	No
2018	Flock 106	Apparently Healthy	Duck	No		Negative	Negative	No
2018	Flock 106	Apparently Healthy	Duck	No		Negative	Negative	No
2018	Flock 106	Apparently Healthy	Duck	No		Negative	Negative	No
2018	Flock 106	Apparently Healthy	Duck	No		Negative	Negative	No
2018	Flock 106	Apparently Healthy	Duck	No		Negative	Negative	No
2018	Flock 106	Apparently Healthy	Duck	No		Negative	Negative	No
2018	Flock 106	Apparently Healthy	Duck	No		Negative	Negative	No
2018	Flock 106	Apparently Healthy	Duck	No		Negative	Negative	No
2018	Flock 106	Apparently Healthy	Duck	No		Negative	Negative	No
2018	Flock 106	Apparently Healthy	Duck	No		Negative	Negative	No
2018	Flock 106	Apparently Healthy	Duck	No		Negative	Negative	No
2018	Flock 106	Apparently Healthy	Duck	No		Negative	Negative	No
2018	Flock 106	Apparently Healthy	Duck	No		Negative	Negative	No
2018	Flock 106	Apparently Healthy	Duck	No		Negative	Negative	No
2018	Flock 106	Apparently Healthy	Duck	No		Negative	Negative	No
2018	Flock 106	Apparently Healthy	Duck	No		Negative	Negative	No
2018	Flock 106	Apparently Healthy	Duck	No		Negative	Negative	No
2018	Flock 106	Apparently Healthy	Duck	No		Negative	Negative	No
2018	Flock 106	Apparently Healthy	Duck	No		Negative	Negative	No
2018	Flock 106	Apparently Healthy	Duck	No		Negative	Negative	No
2018	Flock 106	Dead / Moribund	Duck	No		Negative	Negative	No
2018	Flock 106	Dead / Moribund	Duck	No		Negative	Negative	No
2018	Flock 106	Dead / Moribund	Duck	No		Negative	Negative	No
2018	Flock 106	Dead / Moribund	Duck	No		Negative	Negative	No
2018	Flock 107	Apparently Healthy	Duck	No		Negative	Negative	No
2018	Flock 107	Apparently Healthy	Duck	No		Negative	Negative	No
2018	Flock 107	Apparently Healthy	Duck	No		Negative	Negative	No
2019	Flock 108	Sick	Commercial Layer	Yes	Live - La Sota	Negative	Negative	No
2018	Flock 109	Apparently Healthy	Commercial Layer	Yes	Live - Mukteswar	Negative	Negative	No
2018	Flock 109	Apparently Healthy	Commercial Layer	Yes	Live - Mukteswar	Negative	Negative	No
2018	Flock 109	Apparently Healthy	Commercial Layer	Yes	Live - Mukteswar	Negative	Negative	No
2018	Flock 109	Apparently Healthy	Commercial Layer	Yes	Live - Mukteswar	Negative	Negative	No
2018	Flock 109	Apparently Healthy	Commercial Layer	Yes	Live - Mukteswar	Negative	Negative	No
2018	Flock 109	Apparently Healthy	Commercial Layer	Yes	Live - Mukteswar	Negative	Negative	No
2018	Flock 109	Apparently Healthy	Commercial Layer	Yes	Live - Mukteswar	Negative	Negative	No
2018	Flock 109	Apparently Healthy	Commercial Layer	Yes	Live - Mukteswar	Negative	Negative	No
2018	Flock 109	Apparently Healthy	Commercial Layer	Yes	Live - Mukteswar	Negative	Negative	No
2018	Flock 109	Apparently Healthy	Commercial Layer	Yes	Live - Mukteswar	Negative	Negative	No
2019	Flock 110	Apparently Healthy	Duck	No		Negative	Negative	No
2019	Flock 110	Apparently Healthy	Duck	No		Negative	Negative	No
2019	Flock 110	Apparently Healthy	Duck	No		Negative	Negative	No
2019	Flock 110	Apparently Healthy	Duck	No		Negative	Negative	No
2019	Flock 110	Apparently Healthy	Duck	No		Negative	Negative	No
2018	Flock 111	Apparently Healthy	Commercial Layer	Yes	Live - Mukteswar	Negative	Negative	No
2018	Flock 111	Apparently Healthy	Commercial Layer	Yes	Live - Mukteswar	Negative	Negative	No
2018	Flock 111	Apparently Healthy	Commercial Layer	Yes	Live - Mukteswar	Negative	Negative	No
2018	Flock 111	Apparently Healthy	Commercial Layer	Yes	Live - Mukteswar	Negative	Negative	No
2018	Flock 111	Apparently Healthy	Commercial Layer	Yes	Live - Mukteswar	Negative	Negative	No
2018	Flock 111	Apparently Healthy	Commercial Layer	Yes	Live - Mukteswar	Negative	Negative	No
2018	Flock 111	Apparently Healthy	Commercial Layer	Yes	Live - Mukteswar	Negative	Negative	No
2018	Flock 111	Apparently Healthy	Commercial Layer	Yes	Live - Mukteswar	Negative	Negative	No
2019	Flock 112	Apparently Healthy	Commercial Layer	Yes	Live - Mukteswar	Negative	Negative	No
2018	Flock 113	Apparently Healthy	Migratory/Wild birds	Do not know / Cannot find out	Unknown / Cannot find out	Negative	Negative	Yes
2018	Flock 114	Apparently Healthy	Commercial Layer	Yes	Live - Mukteswar	Negative	Negative	No
2018	Flock 114	Apparently Healthy	Commercial Layer	Yes	Live - Mukteswar	Negative	Negative	No
2018	Flock 115	Sick	Commercial Layer	No		Negative	Negative	No
2018	Flock 115	Sick	Commercial Layer	No		Negative	Negative	No
2018	Flock 116	Apparently Healthy	Duck	No		Negative	Negative	No
2018	Flock 116	Apparently Healthy	Duck	No		Negative	Negative	No
2018	Flock 116	Apparently Healthy	Duck	No		Negative	Negative	No
2018	Flock 116	Apparently Healthy	Duck	No		Negative	Negative	No
2018	Flock 116	Apparently Healthy	Duck	No		Negative	Negative	No
2018	Flock 116	Apparently Healthy	Duck	No		Negative	Negative	No
2018	Flock 116	Apparently Healthy	Duck	No		Negative	Negative	No
2018	Flock 116	Apparently Healthy	Duck	No		Negative	Negative	No
2018	Flock 116	Apparently Healthy	Duck	No		Negative	Negative	No
2018	Flock 116	Apparently Healthy	Duck	No		Negative	Negative	No
2019	Flock 117	Apparently Healthy	Commercial Layer	Yes	Live - Mukteswar	Negative	Negative	No
2019	Flock 117	Sick	Commercial Layer	Yes	Live - Mukteswar	Negative	Negative	No
2019	Flock 117	Sick	Commercial Layer	Yes	Live - Mukteswar	Negative	Negative	No
2019	Flock 117	Sick	Commercial Layer	Yes	Live - Mukteswar	Negative	Negative	No
2018	Flock 118	Apparently Healthy	Commercial Layer	Yes	Live - Mukteswar	Negative	Negative	No
2018	Flock 118	Sick	Commercial Layer	Yes	Live - Mukteswar	Negative	Negative	No
2018	Flock 118	Apparently Healthy	Commercial Layer	Yes	Live - Mukteswar	Negative	Negative	No
2018	Flock 118	Apparently Healthy	Commercial Layer	Yes	Live - Mukteswar	Negative	Negative	No
2018	Flock 118	Apparently Healthy	Commercial Layer	Yes	Live - Mukteswar	Negative	Negative	No
2018	Flock 118	Apparently Healthy	Commercial Layer	Yes	Live - Mukteswar	Negative	Negative	No
2018	Flock 118	Apparently Healthy	Commercial Layer	Yes	Live - Mukteswar	Negative	Negative	No
2018	Flock 118	Apparently Healthy	Commercial Layer	Yes	Live - Mukteswar	Negative	Negative	No
2018	Flock 118	Apparently Healthy	Commercial Layer	Yes	Live - Mukteswar	Negative	Negative	No
2018	Flock 118	Apparently Healthy	Commercial Layer	Yes	Live - Mukteswar	Negative	Negative	No
2018	Flock 119	Dead / Moribund	Commercial Layer	No		Negative	Negative	No
2019	Flock 120	Apparently Healthy	Backyard Poultry	No		Negative	Negative	Yes
2019	Flock 120	Apparently Healthy	Backyard Poultry	No		Negative	Negative	Yes
2019	Flock 120	Apparently Healthy	Backyard Poultry	No		Negative	Negative	Yes
2019	Flock 120	Apparently Healthy	Backyard Poultry	No		Negative	Negative	Yes
2019	Flock 120	Apparently Healthy	Backyard Poultry	No		Negative	Negative	Yes
2019	Flock 120	Apparently Healthy	Backyard Poultry	No		Negative	Negative	Yes
2019	Flock 120	Apparently Healthy	Backyard Poultry	No		Negative	Negative	Yes
2019	Flock 120	Apparently Healthy	Backyard Poultry	No		Negative	Negative	Yes
2019	Flock 120	Apparently Healthy	Backyard Poultry	No		Negative	Negative	Yes
2019	Flock 120	Apparently Healthy	Backyard Poultry	No		Negative	Negative	Yes
2019	Flock 121	Apparently Healthy	Commercial Layer	Yes	Live - Mukteswar	Negative	Negative	No
2019	Flock 121	Apparently Healthy	Commercial Layer	Yes	Live - Mukteswar	Negative	Negative	No
2019	Flock 121	Apparently Healthy	Commercial Layer	Yes	Live - Mukteswar	Negative	Negative	No
2019	Flock 121	Apparently Healthy	Commercial Layer	Yes	Live - Mukteswar	Negative	Negative	No
2019	Flock 121	Apparently Healthy	Commercial Layer	Yes	Live - Mukteswar	Negative	Negative	No
2019	Flock 121	Apparently Healthy	Commercial Layer	Yes	Live - Mukteswar	Negative	Negative	No
2019	Flock 121	Apparently Healthy	Commercial Layer	Yes	Live - Mukteswar	Negative	Negative	No
2019	Flock 121	Apparently Healthy	Commercial Layer	Yes	Live - Mukteswar	Negative	Negative	No
2019	Flock 121	Apparently Healthy	Commercial Layer	Yes	Live - Mukteswar	Negative	Negative	No
2019	Flock 121	Apparently Healthy	Commercial Layer	Yes	Live - Mukteswar	Negative	Negative	No
2019	Flock 121	Apparently Healthy	Commercial Layer	Yes	Live - Mukteswar	Negative	Negative	No
2019	Flock 121	Apparently Healthy	Commercial Layer	Yes	Live - Mukteswar	Negative	Negative	No
2019	Flock 121	Apparently Healthy	Commercial Layer	Yes	Live - Mukteswar	Negative	Negative	No
2019	Flock 121	Apparently Healthy	Commercial Layer	Yes	Live - Mukteswar	Negative	Negative	No
2019	Flock 121	Apparently Healthy	Commercial Layer	Yes	Live - Mukteswar	Negative	Negative	No
2019	Flock 121	Apparently Healthy	Commercial Layer	Yes	Live - Mukteswar	Negative	Negative	No
2019	Flock 121	Apparently Healthy	Commercial Layer	Yes	Live - Mukteswar	Negative	Negative	No
2019	Flock 121	Apparently Healthy	Commercial Layer	Yes	Live - Mukteswar	Negative	Negative	No
2019	Flock 121	Apparently Healthy	Commercial Layer	Yes	Live - Mukteswar	Negative	Negative	No
2019	Flock 121	Apparently Healthy	Commercial Layer	Yes	Live - Mukteswar	Negative	Negative	No
2019	Flock 121	Apparently Healthy	Commercial Layer	Yes	Live - Mukteswar	Negative	Negative	No
2019	Flock 121	Apparently Healthy	Commercial Layer	Yes	Live - Mukteswar	Negative	Negative	No
2019	Flock 121	Apparently Healthy	Commercial Layer	Yes	Live - Mukteswar	Negative	Negative	No
2019	Flock 121	Apparently Healthy	Commercial Layer	Yes	Live - Mukteswar	Negative	Negative	No
2019	Flock 121	Apparently Healthy	Commercial Layer	Yes	Live - Mukteswar	Negative	Negative	No
2019	Flock 121	Apparently Healthy	Commercial Layer	Yes	Live - Mukteswar	Negative	Negative	No
2019	Flock 121	Apparently Healthy	Commercial Layer	Yes	Live - Mukteswar	Negative	Negative	No
2019	Flock 121	Apparently Healthy	Commercial Layer	Yes	Live - Mukteswar	Negative	Negative	No
2019	Flock 121	Apparently Healthy	Commercial Layer	Yes	Live - Mukteswar	Negative	Negative	No
2019	Flock 121	Apparently Healthy	Commercial Layer	Yes	Live - Mukteswar	Negative	Negative	No
2019	Flock 121	Apparently Healthy	Commercial Layer	Yes	Live - Mukteswar	Negative	Negative	No
2018	Flock 122	Apparently Healthy	Commercial Layer	Yes	Live - Mukteswar	33.34	Negative	No
2018	Flock 122	Apparently Healthy	Commercial Layer	Yes	Live - Mukteswar	Negative	Negative	No
2018	Flock 123	Apparently Healthy	Commercial Layer	Yes	Live - Mukteswar	Negative	Negative	No
2018	Flock 123	Apparently Healthy	Commercial Layer	Yes	Live - Mukteswar	Negative	Negative	No
2018	Flock 123	Apparently Healthy	Commercial Layer	Yes	Live - Mukteswar	Negative	Negative	No
2018	Flock 123	Apparently Healthy	Commercial Layer	Yes	Live - Mukteswar	Negative	Negative	No
2018	Flock 124	Apparently Healthy	Commercial Layer	Yes	Live - Mukteswar	Negative	Negative	No
2018	Flock 124	Apparently Healthy	Commercial Layer	Yes	Live - Mukteswar	Negative	Negative	No
2018	Flock 124	Apparently Healthy	Commercial Layer	Yes	Live - Mukteswar	Negative	Negative	No
2018	Flock 124	Apparently Healthy	Commercial Layer	Yes	Live - Mukteswar	Negative	Negative	No
2018	Flock 124	Apparently Healthy	Commercial Layer	Yes	Live - Mukteswar	Negative	Negative	No
2018	Flock 125	Apparently Healthy	Commercial Layer	No		Negative	Negative	No
2018	Flock 125	Apparently Healthy	Commercial Layer	No		Negative	Negative	No
2018	Flock 125	Apparently Healthy	Commercial Layer	No		Negative	Negative	No
2018	Flock 125	Apparently Healthy	Commercial Layer	No		Negative	Negative	No
2018	Flock 125	Apparently Healthy	Commercial Layer	No		Negative	Negative	No
2018	Flock 126	Sick	Commercial Layer	No		Negative	Negative	Yes
2018	Flock 126	Sick	Commercial Layer	No		Negative	Negative	Yes
2018	Flock 126	Sick	Commercial Layer	No		Negative	Negative	Yes
2018	Flock 126	Sick	Commercial Layer	No		Negative	Negative	Yes
2018	Flock 126	Sick	Commercial Layer	No		Negative	Negative	Yes
2018	Flock 126	Sick	Commercial Layer	No		Negative	Negative	Yes
2018	Flock 126	Sick	Commercial Layer	No		Negative	Negative	Yes
2018	Flock 126	Sick	Commercial Layer	No		Negative	Negative	Yes
2018	Flock 126	Sick	Commercial Layer	No		Negative	Negative	Yes
2018	Flock 126	Sick	Commercial Layer	No		Negative	Negative	Yes
2018	Flock 126	Sick	Commercial Layer	No		Negative	Negative	Yes
2018	Flock 126	Sick	Commercial Layer	No		Negative	Negative	Yes
2018	Flock 126	Sick	Commercial Layer	No		Negative	Negative	Yes
2018	Flock 126	Sick	Commercial Layer	No		Negative	Negative	Yes
2018	Flock 126	Sick	Commercial Layer	No		Negative	Negative	Yes
2018	Flock 126	Sick	Commercial Layer	No		Negative	Negative	Yes
2018	Flock 126	Sick	Commercial Layer	No		Negative	Negative	Yes
2018	Flock 126	Sick	Commercial Layer	No		Negative	Negative	Yes
2018	Flock 126	Sick	Commercial Layer	No		Negative	Negative	Yes
2018	Flock 126	Sick	Commercial Layer	No		Negative	Negative	Yes
2018	Flock 126	Sick	Commercial Layer	No		Negative	Negative	Yes
2018	Flock 126	Sick	Commercial Layer	No		Negative	Negative	Yes
2018	Flock 126	Sick	Commercial Layer	No		Negative	Negative	Yes
2018	Flock 126	Sick	Commercial Layer	No		Negative	Negative	Yes
2018	Flock 126	Sick	Commercial Layer	No		Negative	Negative	Yes
2018	Flock 126	Sick	Commercial Layer	No		Negative	Negative	Yes
2018	Flock 126	Sick	Commercial Layer	No		Negative	Negative	Yes
2018	Flock 126	Sick	Commercial Layer	No		Negative	Negative	Yes
2018	Flock 126	Sick	Commercial Layer	No		Negative	Negative	Yes
2018	Flock 126	Sick	Commercial Layer	No		Negative	Negative	Yes
2018	Flock 126	Sick	Commercial Layer	No		Negative	Negative	Yes
2018	Flock 126	Sick	Commercial Layer	No		Negative	Negative	Yes
2018	Flock 126	Sick	Commercial Layer	No		Negative	Negative	Yes
2018	Flock 126	Sick	Commercial Layer	No		Negative	Negative	Yes
2018	Flock 126	Sick	Commercial Layer	No		Negative	Negative	Yes
2018	Flock 126	Sick	Commercial Layer	No		Negative	Negative	Yes
2018	Flock 126	Sick	Commercial Layer	No		Negative	Negative	Yes
2018	Flock 126	Sick	Commercial Layer	No		Negative	Negative	Yes
2018	Flock 126	Dead / Moribund	Commercial Layer	No		Negative	Negative	Yes
2018	Flock 126	Dead / Moribund	Commercial Layer	No		Negative	Negative	Yes
2018	Flock 126	Dead / Moribund	Commercial Layer	No		Negative	Negative	Yes
2018	Flock 126	Dead / Moribund	Commercial Layer	No		Negative	Negative	Yes
2018	Flock 126	Dead / Moribund	Commercial Layer	No		30.76	Negative	Yes
2018	Flock 126	Dead / Moribund	Commercial Layer	No		Negative	Negative	Yes
2018	Flock 126	Dead / Moribund	Commercial Layer	No		Negative	Negative	Yes
2018	Flock 126	Dead / Moribund	Commercial Layer	No		Negative	Negative	Yes
2018	Flock 126	Dead / Moribund	Commercial Layer	No		Negative	Negative	Yes
2018	Flock 126	Dead / Moribund	Commercial Layer	No		Negative	Negative	Yes
2018	Flock 126	Dead / Moribund	Commercial Layer	No		Negative	Negative	Yes
2018	Flock 127	Apparently Healthy	Commercial Layer	Yes	Other	Negative	Negative	No
2018	Flock 127	Apparently Healthy	Commercial Layer	Yes	Other	Negative	Negative	No
2018	Flock 127	Apparently Healthy	Commercial Layer	Yes	Other	Negative	Negative	No
2018	Flock 127	Apparently Healthy	Commercial Layer	Yes	Other	Negative	Negative	No
2018	Flock 127	Apparently Healthy	Commercial Layer	Yes	Other	Negative	Negative	No
2018	Flock 127	Apparently Healthy	Commercial Layer	Yes	Other	Negative	Negative	No
2018	Flock 127	Apparently Healthy	Commercial Layer	Yes	Other	Negative	Negative	No
2018	Flock 127	Apparently Healthy	Commercial Layer	Yes	Other	Negative	Negative	No
2018	Flock 127	Apparently Healthy	Commercial Layer	Yes	Other	Negative	Negative	No
2018	Flock 127	Apparently Healthy	Commercial Layer	Yes	Other	Negative	Negative	No
2018	Flock 127	Apparently Healthy	Commercial Layer	Yes	Other	Negative	Negative	No
2018	Flock 127	Apparently Healthy	Commercial Layer	Yes	Other	Negative	Negative	No
2018	Flock 127	Apparently Healthy	Commercial Layer	Yes	Other	Negative	Negative	No
[truncated: 81 more rows]
